# Supplementary material for: Various arrangements of mobile genetic elements among CC147 subpopulations of Klebsiella pneumoniae harboring blaNDM-1: a comparative genomic analysis of carbapenem resistant strains
Source: J Biomed Sci. 2023 Aug 25;30:73. doi: 10.1186/s12929-023-00960-0 (PMC10464136; doi:10.1186/s12929-023-00960-0)
Supplement: Supplementary file 2 — Additional file 2. Genomic characteristics of ENA. [file 12929_2023_960_MOESM2_ESM.xlsx]

## Sheet: Sheet1
tax_id	scientific_name	sample_alias	sample_title	sample_description	collection_date	isolation_source	collected_by	geographic location (country and/or sea)	host scientific name	isolate	instrument	strain	ena_project_accession	ena_sampleId	ena_studyId	ena_experimentId	ena_id	file_r1	file_r2
573	Klebsiella pneumoniae	DTU2020-121-PRJ1228-Klebsiella-pneumoniae-185_S31	DTU2020-121-PRJ1228-Klebsiella-pneumoniae-185_S31	DTU2020-121-PRJ1228-Klebsiella-pneumoniae-185_S31	2015-06-30	UC	Omid Pajand	Iran	Homo sapiens	Klebsiella pneumoniae	Illumina MiSeq	ST147	PRJEB59975	ERS14659309	ERP145011	ERX10361711	ERR10921830	/home/projects/cge/backup/fastq/cge_private/FOOD_seqdata/MiSeq/MiSeq_311/Raw_data/DTU2020-121-PRJ1228-Klebsiella-pneumoniae-185_S31_L001_R1_001.fastq.gz	/home/projects/cge/backup/fastq/cge_private/FOOD_seqdata/MiSeq/MiSeq_311/Raw_data/DTU2020-121-PRJ1228-Klebsiella-pneumoniae-185_S31_L001_R2_001.fastq.gz
574	Klebsiella pneumoniae subsp. Ozaenae	DTU2020-144-PRJ1228-Klebsiella-ozoneae-500A	DTU2020-144-PRJ1228-Klebsiella-ozoneae-500A	DTU2020-144-PRJ1228-Klebsiella-ozoneae-500A	2015-11-25	sputum	Omid Pajand	Iran	Homo sapiens	Klebsiella pneumoniae subsp. Ozaenae	NextSeq 500	ST147	PRJEB59975	ERS14659310	ERP145011	ERX10361911	ERR10922033	/home/projects/cge/backup/fastq/food_seqdata/NextSeq_139/Raw_data_concatenated/DTU2020-144-PRJ1228-Klebsiella-ozoneae-500A_R1_001.fq.gz	/home/projects/cge/backup/fastq/food_seqdata/NextSeq_139/Raw_data_concatenated/DTU2020-144-PRJ1228-Klebsiella-ozoneae-500A_R2_001.fq.gz
573	Klebsiella pneumoniae	DTU2020-229-PRJ1228-Klebsiella-pneumoniae-558A_S2	DTU2020-229-PRJ1228-Klebsiella-pneumoniae-558A_S2	DTU2020-229-PRJ1228-Klebsiella-pneumoniae-558A_S2	2016-01-01	sputum	Omid Pajand	Iran	Homo sapiens	Klebsiella pneumoniae	Illumina MiSeq	ST147	PRJEB59975	ERS14659311	ERP145011	ERX10361912	ERR10922035	/home/projects/cge/backup/fastq/cge_private/FOOD_seqdata/MiSeq/MiSeq_313/Raw_data/DTU2020-229-PRJ1228-Klebsiella-pneumoniae-558A_S2_L001_R1_001.fastq.gz	/home/projects/cge/backup/fastq/cge_private/FOOD_seqdata/MiSeq/MiSeq_313/Raw_data/DTU2020-229-PRJ1228-Klebsiella-pneumoniae-558A_S2_L001_R2_001.fastq.gz
573	Klebsiella pneumoniae	DTU2020-151-PRJ1228-Klebsiella-pneumoniae-589A	DTU2020-151-PRJ1228-Klebsiella-pneumoniae-589A	DTU2020-151-PRJ1228-Klebsiella-pneumoniae-589A	2016-01-25	UC	Omid Pajand	Iran	Homo sapiens	Klebsiella pneumoniae	NextSeq 500	ST147	PRJEB59975	ERS14659312	ERP145011	ERX10361913	ERR10922037	/home/projects/cge/backup/fastq/food_seqdata/NextSeq_139/Raw_data_concatenated/DTU2020-151-PRJ1228-Klebsiella-pneumoniae-589A_R1_001.fq.gz	/home/projects/cge/backup/fastq/food_seqdata/NextSeq_139/Raw_data_concatenated/DTU2020-151-PRJ1228-Klebsiella-pneumoniae-589A_R2_001.fq.gz
573	Klebsiella pneumoniae	DTU2020-156-PRJ1228-Klebsiella-pneumoniae-640A	DTU2020-156-PRJ1228-Klebsiella-pneumoniae-640A	DTU2020-156-PRJ1228-Klebsiella-pneumoniae-640A	2016-02-23	sputum	Omid Pajand	Iran	Homo sapiens	Klebsiella pneumoniae	NextSeq 500	ST147	PRJEB59975	ERS14659313	ERP145011	ERX10361914	ERR10922039	/home/projects/cge/backup/fastq/food_seqdata/NextSeq_139/Raw_data_concatenated/DTU2020-156-PRJ1228-Klebsiella-pneumoniae-640A_R1_001.fq.gz	/home/projects/cge/backup/fastq/food_seqdata/NextSeq_139/Raw_data_concatenated/DTU2020-156-PRJ1228-Klebsiella-pneumoniae-640A_R2_001.fq.gz
573	Klebsiella pneumoniae	DTU2020-157-PRJ1228-Klebsiella-pneumoniae-653	DTU2020-157-PRJ1228-Klebsiella-pneumoniae-653	DTU2020-157-PRJ1228-Klebsiella-pneumoniae-653	2016-02-03	UC	Omid Pajand	Iran	Homo sapiens	Klebsiella pneumoniae	NextSeq 500	ST147	PRJEB59975	ERS14659314	ERP145011	ERX10361915	ERR10922042	/home/projects/cge/backup/fastq/food_seqdata/NextSeq_139/Raw_data_concatenated/DTU2020-157-PRJ1228-Klebsiella-pneumoniae-653_R1_001.fq.gz	/home/projects/cge/backup/fastq/food_seqdata/NextSeq_139/Raw_data_concatenated/DTU2020-157-PRJ1228-Klebsiella-pneumoniae-653_R2_001.fq.gz
573	Klebsiella pneumoniae	DTU2020-158-PRJ1228-Klebsiella-pneumoniae-655A	DTU2020-158-PRJ1228-Klebsiella-pneumoniae-655A	DTU2020-158-PRJ1228-Klebsiella-pneumoniae-655A	2016-03-03	UC	Omid Pajand	Iran	Homo sapiens	Klebsiella pneumoniae	NextSeq 500	ST147	PRJEB59975	ERS14659315	ERP145011	ERX10361916	ERR10922044	/home/projects/cge/backup/fastq/food_seqdata/NextSeq_139/Raw_data_concatenated/DTU2020-158-PRJ1228-Klebsiella-pneumoniae-655A_R1_001.fq.gz	/home/projects/cge/backup/fastq/food_seqdata/NextSeq_139/Raw_data_concatenated/DTU2020-158-PRJ1228-Klebsiella-pneumoniae-655A_R2_001.fq.gz
573	Klebsiella pneumoniae	DTU2020-166-PRJ1228-Klebsiella-pneumoniae-697	DTU2020-166-PRJ1228-Klebsiella-pneumoniae-697	DTU2020-166-PRJ1228-Klebsiella-pneumoniae-697	2016-07-05	BC	Omid Pajand	Iran	Homo sapiens	Klebsiella pneumoniae	NextSeq 500	ST147	PRJEB59975	ERS14659316	ERP145011	ERX10361917	ERR10922048	/home/projects/cge/backup/fastq/food_seqdata/NextSeq_139/Raw_data_concatenated/DTU2020-166-PRJ1228-Klebsiella-pneumoniae-697_R1_001.fq.gz	/home/projects/cge/backup/fastq/food_seqdata/NextSeq_139/Raw_data_concatenated/DTU2020-166-PRJ1228-Klebsiella-pneumoniae-697_R2_001.fq.gz
573	Klebsiella pneumoniae	DTU2020-168-PRJ1228-Klebsiella-pneumoniae-718	DTU2020-168-PRJ1228-Klebsiella-pneumoniae-718	DTU2020-168-PRJ1228-Klebsiella-pneumoniae-718	2016-07-06	UC	Omid Pajand	Iran	Homo sapiens	Klebsiella pneumoniae	NextSeq 500	ST147	PRJEB59975	ERS14659317	ERP145011	ERX10361918	ERR10922052	/home/projects/cge/backup/fastq/food_seqdata/NextSeq_139/Raw_data_concatenated/DTU2020-168-PRJ1228-Klebsiella-pneumoniae-718_R1_001.fq.gz	/home/projects/cge/backup/fastq/food_seqdata/NextSeq_139/Raw_data_concatenated/DTU2020-168-PRJ1228-Klebsiella-pneumoniae-718_R2_001.fq.gz
573	Klebsiella pneumoniae	DTU2020-134-PRJ1228-Klebsiella-pneumoniae-35A_S44	DTU2020-134-PRJ1228-Klebsiella-pneumoniae-35A_S44	DTU2020-134-PRJ1228-Klebsiella-pneumoniae-35A_S44	2015-09-02	sputum	Omid Pajand	Iran	Homo sapiens	Klebsiella pneumoniae	Illumina MiSeq	ST14	PRJEB59975	ERS14659318	ERP145011	ERX10361919	ERR10922053	/home/projects/cge/backup/fastq/cge_private/FOOD_seqdata/MiSeq/MiSeq_311/Raw_data/DTU2020-134-PRJ1228-Klebsiella-pneumoniae-35A_S44_L001_R1_001.fastq.gz	/home/projects/cge/backup/fastq/cge_private/FOOD_seqdata/MiSeq/MiSeq_311/Raw_data/DTU2020-134-PRJ1228-Klebsiella-pneumoniae-35A_S44_L001_R2_001.fastq.gz
573	Klebsiella pneumoniae	DTU2020-135-PRJ1228-Klebsiella-pneumoniae-361_S45	DTU2020-135-PRJ1228-Klebsiella-pneumoniae-361_S45	DTU2020-135-PRJ1228-Klebsiella-pneumoniae-361_S45	2015-09-24	UC	Omid Pajand	Iran	Homo sapiens	Klebsiella pneumoniae	Illumina MiSeq	ST14	PRJEB59975	ERS14659319	ERP145011	ERX10361920	ERR10922055	/home/projects/cge/backup/fastq/cge_private/FOOD_seqdata/MiSeq/MiSeq_311/Raw_data/DTU2020-135-PRJ1228-Klebsiella-pneumoniae-361_S45_L001_R1_001.fastq.gz	/home/projects/cge/backup/fastq/cge_private/FOOD_seqdata/MiSeq/MiSeq_311/Raw_data/DTU2020-135-PRJ1228-Klebsiella-pneumoniae-361_S45_L001_R2_001.fastq.gz
573	Klebsiella pneumoniae	DTU2020-136-PRJ1228-Klebsiella-pneumoniae-364_S46	DTU2020-136-PRJ1228-Klebsiella-pneumoniae-364_S46	DTU2020-136-PRJ1228-Klebsiella-pneumoniae-364_S46	2015-09-23	UC	Omid Pajand	Iran	Homo sapiens	Klebsiella pneumoniae	Illumina MiSeq	ST14	PRJEB59975	ERS14659320	ERP145011	ERX10361921	ERR10922057	/home/projects/cge/backup/fastq/cge_private/FOOD_seqdata/MiSeq/MiSeq_311/Raw_data/DTU2020-136-PRJ1228-Klebsiella-pneumoniae-364_S46_L001_R1_001.fastq.gz	/home/projects/cge/backup/fastq/cge_private/FOOD_seqdata/MiSeq/MiSeq_311/Raw_data/DTU2020-136-PRJ1228-Klebsiella-pneumoniae-364_S46_L001_R2_001.fastq.gz
573	Klebsiella pneumoniae	DTU2020-148-PRJ1228-Klebsiella-pneumoniae-56	DTU2020-148-PRJ1228-Klebsiella-pneumoniae-56	DTU2020-148-PRJ1228-Klebsiella-pneumoniae-56	2015-04-24	UC	Omid Pajand	Iran	Homo sapiens	Klebsiella pneumoniae	NextSeq 500	ST14	PRJEB59975	ERS14659321	ERP145011	ERX10362419	ERR10922558	/home/projects/cge/backup/fastq/food_seqdata/NextSeq_139/Raw_data_concatenated/DTU2020-148-PRJ1228-Klebsiella-pneumoniae-56_R1_001.fq.gz	/home/projects/cge/backup/fastq/food_seqdata/NextSeq_139/Raw_data_concatenated/DTU2020-148-PRJ1228-Klebsiella-pneumoniae-56_R2_001.fq.gz
573	Klebsiella pneumoniae	DTU2020-154-PRJ1228-Klebsiella-pneumoniae-635	DTU2020-154-PRJ1228-Klebsiella-pneumoniae-635	DTU2020-154-PRJ1228-Klebsiella-pneumoniae-635	2016-02-22	sputum	Omid Pajand	Iran	Homo sapiens	Klebsiella pneumoniae	NextSeq 500	ST40	PRJEB59975	ERS14659322	ERP145011	ERX10362420	ERR10922561	/home/projects/cge/backup/fastq/food_seqdata/NextSeq_139/Raw_data_concatenated/DTU2020-154-PRJ1228-Klebsiella-pneumoniae-635_R1_001.fq.gz	/home/projects/cge/backup/fastq/food_seqdata/NextSeq_139/Raw_data_concatenated/DTU2020-154-PRJ1228-Klebsiella-pneumoniae-635_R2_001.fq.gz
573	Klebsiella pneumoniae	DTU2020-164-PRJ1228-Klebsiella-pneumoniae-691B	DTU2020-164-PRJ1228-Klebsiella-pneumoniae-691B	DTU2020-164-PRJ1228-Klebsiella-pneumoniae-691B	2016-02-05	UC	Omid Pajand	Iran	Homo sapiens	Klebsiella pneumoniae	NextSeq 500	ST40	PRJEB59975	ERS14659323	ERP145011	ERX10362421	ERR10922562	/home/projects/cge/backup/fastq/food_seqdata/NextSeq_139/Raw_data_concatenated/DTU2020-164-PRJ1228-Klebsiella-pneumoniae-691B_R1_001.fq.gz	/home/projects/cge/backup/fastq/food_seqdata/NextSeq_139/Raw_data_concatenated/DTU2020-164-PRJ1228-Klebsiella-pneumoniae-691B_R2_001.fq.gz
573	Klebsiella pneumoniae	DTU2020-233-PRJ1228-Klebsiella-pneumoniae-607B_S6	DTU2020-233-PRJ1228-Klebsiella-pneumoniae-607B_S6	DTU2020-233-PRJ1228-Klebsiella-pneumoniae-607B_S6	2016-07-02	UC	Omid Pajand	Iran	Homo sapiens	Klebsiella pneumoniae	Illumina MiSeq	ST40	PRJEB59975	ERS14659324	ERP145011	ERX10362422	ERR10922564	/home/projects/cge/backup/fastq/cge_private/FOOD_seqdata/MiSeq/MiSeq_313/Raw_data/DTU2020-233-PRJ1228-Klebsiella-pneumoniae-607B_S6_L001_R1_001.fastq.gz	/home/projects/cge/backup/fastq/cge_private/FOOD_seqdata/MiSeq/MiSeq_313/Raw_data/DTU2020-233-PRJ1228-Klebsiella-pneumoniae-607B_S6_L001_R2_001.fastq.gz
573	Klebsiella pneumoniae	DTU2020-120-PRJ1228-Klebsiella-pneumoniae-152A_S30	DTU2020-120-PRJ1228-Klebsiella-pneumoniae-152A_S30	DTU2020-120-PRJ1228-Klebsiella-pneumoniae-152A_S30	2015-06-25	BC	Omid Pajand	Iran	Homo sapiens	Klebsiella pneumoniae	Illumina MiSeq	ST45	PRJEB59975	ERS14659325	ERP145011	ERX10362423	ERR10922565	/home/projects/cge/backup/fastq/cge_private/FOOD_seqdata/MiSeq/MiSeq_311/Raw_data/DTU2020-120-PRJ1228-Klebsiella-pneumoniae-152A_S30_L001_R1_001.fastq.gz	/home/projects/cge/backup/fastq/cge_private/FOOD_seqdata/MiSeq/MiSeq_311/Raw_data/DTU2020-120-PRJ1228-Klebsiella-pneumoniae-152A_S30_L001_R2_001.fastq.gz
573	Klebsiella pneumoniae	DTU2020-122-PRJ1228-Klebsiella-pneumoniae-190_S32	DTU2020-122-PRJ1228-Klebsiella-pneumoniae-190_S32	DTU2020-122-PRJ1228-Klebsiella-pneumoniae-190_S32	2015-05-07	sputum	Omid Pajand	Iran	Homo sapiens	Klebsiella pneumoniae	Illumina MiSeq	ST45	PRJEB59975	ERS14659326	ERP145011	ERX10362424	ERR10922567	/home/projects/cge/backup/fastq/cge_private/FOOD_seqdata/MiSeq/MiSeq_311/Raw_data/DTU2020-122-PRJ1228-Klebsiella-pneumoniae-190_S32_L001_R1_001.fastq.gz	/home/projects/cge/backup/fastq/cge_private/FOOD_seqdata/MiSeq/MiSeq_311/Raw_data/DTU2020-122-PRJ1228-Klebsiella-pneumoniae-190_S32_L001_R2_001.fastq.gz
573	Klebsiella pneumoniae	DTU2020-124-PRJ1228-Klebsiella-pneumoniae-200_S34	DTU2020-124-PRJ1228-Klebsiella-pneumoniae-200_S34	DTU2020-124-PRJ1228-Klebsiella-pneumoniae-200_S34	2015-05-07	sputum	Omid Pajand	Iran	Homo sapiens	Klebsiella pneumoniae	Illumina MiSeq	ST45	PRJEB59975	ERS14659327	ERP145011	ERX10362425	ERR10922569	/home/projects/cge/backup/fastq/cge_private/FOOD_seqdata/MiSeq/MiSeq_311/Raw_data/DTU2020-124-PRJ1228-Klebsiella-pneumoniae-200_S34_L001_R1_001.fastq.gz	/home/projects/cge/backup/fastq/cge_private/FOOD_seqdata/MiSeq/MiSeq_311/Raw_data/DTU2020-124-PRJ1228-Klebsiella-pneumoniae-200_S34_L001_R2_001.fastq.gz
573	Klebsiella pneumoniae	DTU2020-145-PRJ1228-Klebsiella-pneumoniae-525	DTU2020-145-PRJ1228-Klebsiella-pneumoniae-525	DTU2020-145-PRJ1228-Klebsiella-pneumoniae-525	2015-12-15	sputum	Omid Pajand	Iran	Homo sapiens	Klebsiella pneumoniae	NextSeq 500	ST45	PRJEB59975	ERS14659328	ERP145011	ERX10362426	ERR10922572	/home/projects/cge/backup/fastq/food_seqdata/NextSeq_139/Raw_data_concatenated/DTU2020-145-PRJ1228-Klebsiella-pneumoniae-525_R1_001.fq.gz	/home/projects/cge/backup/fastq/food_seqdata/NextSeq_139/Raw_data_concatenated/DTU2020-145-PRJ1228-Klebsiella-pneumoniae-525_R2_001.fq.gz
573	Klebsiella pneumoniae	DTU2020-146-PRJ1228-Klebsiella-pneumoniae-531A	DTU2020-146-PRJ1228-Klebsiella-pneumoniae-531A	DTU2020-146-PRJ1228-Klebsiella-pneumoniae-531A	2015-12-19	sputum	Omid Pajand	Iran	Homo sapiens	Klebsiella pneumoniae	NextSeq 500	ST45	PRJEB59975	ERS14659329	ERP145011	ERX10362427	ERR10922574	/home/projects/cge/backup/fastq/food_seqdata/NextSeq_139/Raw_data_concatenated/DTU2020-146-PRJ1228-Klebsiella-pneumoniae-531A_R1_001.fq.gz	/home/projects/cge/backup/fastq/food_seqdata/NextSeq_139/Raw_data_concatenated/DTU2020-146-PRJ1228-Klebsiella-pneumoniae-531A_R2_001.fq.gz
573	Klebsiella pneumoniae	DTU2020-152-PRJ1228-Klebsiella-pneumoniae-606A	DTU2020-152-PRJ1228-Klebsiella-pneumoniae-606A	DTU2020-152-PRJ1228-Klebsiella-pneumoniae-606A	2016-06-02	UC	Omid Pajand	Iran	Homo sapiens	Klebsiella pneumoniae	NextSeq 500	ST48	PRJEB59975	ERS14659330	ERP145011	ERX10362428	ERR10922577	/home/projects/cge/backup/fastq/food_seqdata/NextSeq_139/Raw_data_concatenated/DTU2020-152-PRJ1228-Klebsiella-pneumoniae-606A_R1_001.fq.gz	/home/projects/cge/backup/fastq/food_seqdata/NextSeq_139/Raw_data_concatenated/DTU2020-152-PRJ1228-Klebsiella-pneumoniae-606A_R2_001.fq.gz
573	Klebsiella pneumoniae	DTU2020-155-PRJ1228-Klebsiella-pneumoniae-639	DTU2020-155-PRJ1228-Klebsiella-pneumoniae-639	DTU2020-155-PRJ1228-Klebsiella-pneumoniae-639	2016-02-21	sputum	Omid Pajand	Iran	Homo sapiens	Klebsiella pneumoniae	NextSeq 500	ST48	PRJEB59975	ERS14659331	ERP145011	ERX10362429	ERR10922581	/home/projects/cge/backup/fastq/food_seqdata/NextSeq_139/Raw_data_concatenated/DTU2020-155-PRJ1228-Klebsiella-pneumoniae-639_R1_001.fq.gz	/home/projects/cge/backup/fastq/food_seqdata/NextSeq_139/Raw_data_concatenated/DTU2020-155-PRJ1228-Klebsiella-pneumoniae-639_R2_001.fq.gz
573	Klebsiella pneumoniae	DTU2020-163-PRJ1228-Klebsiella-pneumoniae-689A	DTU2020-163-PRJ1228-Klebsiella-pneumoniae-689A	DTU2020-163-PRJ1228-Klebsiella-pneumoniae-689A	2016-02-05	sputum	Omid Pajand	Iran	Homo sapiens	Klebsiella pneumoniae	NextSeq 500	ST48	PRJEB59975	ERS14659332	ERP145011	ERX10362430	ERR10922584	/home/projects/cge/backup/fastq/food_seqdata/NextSeq_139/Raw_data_concatenated/DTU2020-163-PRJ1228-Klebsiella-pneumoniae-689A_R1_001.fq.gz	/home/projects/cge/backup/fastq/food_seqdata/NextSeq_139/Raw_data_concatenated/DTU2020-163-PRJ1228-Klebsiella-pneumoniae-689A_R2_001.fq.gz
573	Klebsiella pneumoniae	DTU2020-165-PRJ1228-Klebsiella-pneumoniae-693	DTU2020-165-PRJ1228-Klebsiella-pneumoniae-693	DTU2020-165-PRJ1228-Klebsiella-pneumoniae-693	2016-02-05	sputum	Omid Pajand	Iran	Homo sapiens	Klebsiella pneumoniae	NextSeq 500	ST48	PRJEB59975	ERS14659333	ERP145011	ERX10362433	ERR10922590	/home/projects/cge/backup/fastq/food_seqdata/NextSeq_139/Raw_data_concatenated/DTU2020-165-PRJ1228-Klebsiella-pneumoniae-693_R1_001.fq.gz	/home/projects/cge/backup/fastq/food_seqdata/NextSeq_139/Raw_data_concatenated/DTU2020-165-PRJ1228-Klebsiella-pneumoniae-693_R2_001.fq.gz
573	Klebsiella pneumoniae	DTU2020-129-PRJ1228-Klebsiella-pneumoniae-290_S39	DTU2020-129-PRJ1228-Klebsiella-pneumoniae-290_S39	DTU2020-129-PRJ1228-Klebsiella-pneumoniae-290_S39	2015-08-16	UC	Omid Pajand	Iran	Homo sapiens	Klebsiella pneumoniae	Illumina MiSeq	ST86	PRJEB59975	ERS14659334	ERP145011	ERX10362434	ERR10922592	/home/projects/cge/backup/fastq/cge_private/FOOD_seqdata/MiSeq/MiSeq_311/Raw_data/DTU2020-129-PRJ1228-Klebsiella-pneumoniae-290_S39_L001_R1_001.fastq.gz	/home/projects/cge/backup/fastq/cge_private/FOOD_seqdata/MiSeq/MiSeq_311/Raw_data/DTU2020-129-PRJ1228-Klebsiella-pneumoniae-290_S39_L001_R2_001.fastq.gz
573	Klebsiella pneumoniae	DTU2020-171-PRJ1228-Klebsiella-pneumoniae-533A	DTU2020-171-PRJ1228-Klebsiella-pneumoniae-533A	DTU2020-171-PRJ1228-Klebsiella-pneumoniae-533A	2015-12-22	UC	Omid Pajand	Iran	Homo sapiens	Klebsiella pneumoniae	NextSeq 500	ST86	PRJEB59975	ERS14659335	ERP145011	ERX10362609	ERR10922771	/home/projects/cge/backup/fastq/food_seqdata/NextSeq_139/Raw_data_concatenated/DTU2020-171-PRJ1228-Klebsiella-pneumoniae-533A_R1_001.fq.gz	/home/projects/cge/backup/fastq/food_seqdata/NextSeq_139/Raw_data_concatenated/DTU2020-171-PRJ1228-Klebsiella-pneumoniae-533A_R2_001.fq.gz
573	Klebsiella pneumoniae	DTU2020-127-PRJ1228-Klebsiella-pneumoniae-254_S37	DTU2020-127-PRJ1228-Klebsiella-pneumoniae-254_S37	DTU2020-127-PRJ1228-Klebsiella-pneumoniae-254_S37	2015-01-08	chest tube	Omid Pajand	Iran	Homo sapiens	Klebsiella pneumoniae	Illumina MiSeq	ST256	PRJEB59975	ERS14659336	ERP145011	ERX10362610	ERR10922773	/home/projects/cge/backup/fastq/cge_private/FOOD_seqdata/MiSeq/MiSeq_311/Raw_data/DTU2020-127-PRJ1228-Klebsiella-pneumoniae-254_S37_L001_R1_001.fastq.gz	/home/projects/cge/backup/fastq/cge_private/FOOD_seqdata/MiSeq/MiSeq_311/Raw_data/DTU2020-127-PRJ1228-Klebsiella-pneumoniae-254_S37_L001_R2_001.fastq.gz
573	Klebsiella pneumoniae	DTU2020-131-PRJ1228-Klebsiella-pneumoniae-298B_S41	DTU2020-131-PRJ1228-Klebsiella-pneumoniae-298B_S41	DTU2020-131-PRJ1228-Klebsiella-pneumoniae-298B_S41	2015-08-15	UC	Omid Pajand	Iran	Homo sapiens	Klebsiella pneumoniae	Illumina MiSeq	ST348	PRJEB59975	ERS14659337	ERP145011	ERX10362611	ERR10922775	/home/projects/cge/backup/fastq/cge_private/FOOD_seqdata/MiSeq/MiSeq_311/Raw_data/DTU2020-131-PRJ1228-Klebsiella-pneumoniae-298B_S41_L001_R1_001.fastq.gz	/home/projects/cge/backup/fastq/cge_private/FOOD_seqdata/MiSeq/MiSeq_311/Raw_data/DTU2020-131-PRJ1228-Klebsiella-pneumoniae-298B_S41_L001_R2_001.fastq.gz
573	Klebsiella pneumoniae	DTU2020-149-PRJ1228-Klebsiella-pneumoniae-560	DTU2020-149-PRJ1228-Klebsiella-pneumoniae-560	DTU2020-149-PRJ1228-Klebsiella-pneumoniae-560	2016-03-01	sputum	Omid Pajand	Iran	Homo sapiens	Klebsiella pneumoniae	NextSeq 500	ST377	PRJEB59975	ERS14659338	ERP145011	ERX10362612	ERR10922780	/home/projects/cge/backup/fastq/food_seqdata/NextSeq_139/Raw_data_concatenated/DTU2020-149-PRJ1228-Klebsiella-pneumoniae-560_R1_001.fq.gz	/home/projects/cge/backup/fastq/food_seqdata/NextSeq_139/Raw_data_concatenated/DTU2020-149-PRJ1228-Klebsiella-pneumoniae-560_R2_001.fq.gz
573	Klebsiella pneumoniae	DTU2020-162-PRJ1228-Klebsiella-pneumoniae-686A	DTU2020-162-PRJ1228-Klebsiella-pneumoniae-686A	DTU2020-162-PRJ1228-Klebsiella-pneumoniae-686A	2016-04-30	sputum	Omid Pajand	Iran	Homo sapiens	Klebsiella pneumoniae	NextSeq 500	ST377	PRJEB59975	ERS14659339	ERP145011	ERX10362614	ERR10922785	/home/projects/cge/backup/fastq/food_seqdata/NextSeq_139/Raw_data_concatenated/DTU2020-162-PRJ1228-Klebsiella-pneumoniae-686A_R1_001.fq.gz	/home/projects/cge/backup/fastq/food_seqdata/NextSeq_139/Raw_data_concatenated/DTU2020-162-PRJ1228-Klebsiella-pneumoniae-686A_R2_001.fq.gz
573	Klebsiella pneumoniae	DTU2020-116-PRJ1228-Klebsiella-pneumoniae-111_S26	DTU2020-116-PRJ1228-Klebsiella-pneumoniae-111_S26	DTU2020-116-PRJ1228-Klebsiella-pneumoniae-111_S26	2015-05-25	sputum	Omid Pajand	Iran	Homo sapiens	Klebsiella pneumoniae	Illumina MiSeq	ST392	PRJEB59975	ERS14659340	ERP145011	ERX10362615	ERR10922787	/home/projects/cge/backup/fastq/cge_private/FOOD_seqdata/MiSeq/MiSeq_311/Raw_data/DTU2020-116-PRJ1228-Klebsiella-pneumoniae-111_S26_L001_R1_001.fastq.gz	/home/projects/cge/backup/fastq/cge_private/FOOD_seqdata/MiSeq/MiSeq_311/Raw_data/DTU2020-116-PRJ1228-Klebsiella-pneumoniae-111_S26_L001_R2_001.fastq.gz
573	Klebsiella pneumoniae	DTU2020-118-PRJ1228-Klebsiella-pneumoniae-117_S28	DTU2020-118-PRJ1228-Klebsiella-pneumoniae-117_S28	DTU2020-118-PRJ1228-Klebsiella-pneumoniae-117_S28	2015-05-31	sputum	Omid Pajand	Iran	Homo sapiens	Klebsiella pneumoniae	Illumina MiSeq	ST392	PRJEB59975	ERS14659341	ERP145011	ERX10362616	ERR10922789	/home/projects/cge/backup/fastq/cge_private/FOOD_seqdata/MiSeq/MiSeq_311/Raw_data/DTU2020-118-PRJ1228-Klebsiella-pneumoniae-117_S28_L001_R1_001.fastq.gz	/home/projects/cge/backup/fastq/cge_private/FOOD_seqdata/MiSeq/MiSeq_311/Raw_data/DTU2020-118-PRJ1228-Klebsiella-pneumoniae-117_S28_L001_R2_001.fastq.gz
573	Klebsiella pneumoniae	DTU2020-119-PRJ1228-Klebsiella-pneumoniae-118A_S29	DTU2020-119-PRJ1228-Klebsiella-pneumoniae-118A_S29	DTU2020-119-PRJ1228-Klebsiella-pneumoniae-118A_S29	2015-05-28	UC	Omid Pajand	Iran	Homo sapiens	Klebsiella pneumoniae	Illumina MiSeq	ST392	PRJEB59975	ERS14659342	ERP145011	ERX10362617	ERR10922791	/home/projects/cge/backup/fastq/cge_private/FOOD_seqdata/MiSeq/MiSeq_311/Raw_data/DTU2020-119-PRJ1228-Klebsiella-pneumoniae-118A_S29_L001_R1_001.fastq.gz	/home/projects/cge/backup/fastq/cge_private/FOOD_seqdata/MiSeq/MiSeq_311/Raw_data/DTU2020-119-PRJ1228-Klebsiella-pneumoniae-118A_S29_L001_R2_001.fastq.gz
573	Klebsiella pneumoniae	DTU2020-123-PRJ1228-Klebsiella-pneumoniae-2_S33	DTU2020-123-PRJ1228-Klebsiella-pneumoniae-2_S33	DTU2020-123-PRJ1228-Klebsiella-pneumoniae-2_S33	2015-03-25	sputum	Omid Pajand	Iran	Homo sapiens	Klebsiella pneumoniae	Illumina MiSeq	ST392	PRJEB59975	ERS14659343	ERP145011	ERX10362618	ERR10922793	/home/projects/cge/backup/fastq/cge_private/FOOD_seqdata/MiSeq/MiSeq_311/Raw_data/DTU2020-123-PRJ1228-Klebsiella-pneumoniae-2_S33_L001_R1_001.fastq.gz	/home/projects/cge/backup/fastq/cge_private/FOOD_seqdata/MiSeq/MiSeq_311/Raw_data/DTU2020-123-PRJ1228-Klebsiella-pneumoniae-2_S33_L001_R2_001.fastq.gz
573	Klebsiella pneumoniae	DTU2020-128-PRJ1228-Klebsiella-pneumoniae-275A_S38	DTU2020-128-PRJ1228-Klebsiella-pneumoniae-275A_S38	DTU2020-128-PRJ1228-Klebsiella-pneumoniae-275A_S38	2015-07-08	UC	Omid Pajand	Iran	Homo sapiens	Klebsiella pneumoniae	Illumina MiSeq	ST392	PRJEB59975	ERS14659344	ERP145011	ERX10362620	ERR10922796	/home/projects/cge/backup/fastq/cge_private/FOOD_seqdata/MiSeq/MiSeq_311/Raw_data/DTU2020-128-PRJ1228-Klebsiella-pneumoniae-275A_S38_L001_R1_001.fastq.gz	/home/projects/cge/backup/fastq/cge_private/FOOD_seqdata/MiSeq/MiSeq_311/Raw_data/DTU2020-128-PRJ1228-Klebsiella-pneumoniae-275A_S38_L001_R2_001.fastq.gz
573	Klebsiella pneumoniae	DTU2020-132-PRJ1228-Klebsiella-pneumoniae-350_S42	DTU2020-132-PRJ1228-Klebsiella-pneumoniae-350_S42	DTU2020-132-PRJ1228-Klebsiella-pneumoniae-350_S42	2015-09-21	sputum	Omid Pajand	Iran	Homo sapiens	Klebsiella pneumoniae	Illumina MiSeq	ST392	PRJEB59975	ERS14659345	ERP145011	ERX10362622	ERR10922799	/home/projects/cge/backup/fastq/cge_private/FOOD_seqdata/MiSeq/MiSeq_311/Raw_data/DTU2020-132-PRJ1228-Klebsiella-pneumoniae-350_S42_L001_R1_001.fastq.gz	/home/projects/cge/backup/fastq/cge_private/FOOD_seqdata/MiSeq/MiSeq_311/Raw_data/DTU2020-132-PRJ1228-Klebsiella-pneumoniae-350_S42_L001_R2_001.fastq.gz
573	Klebsiella pneumoniae	DTU2020-139-PRJ1228-Klebsiella-pneumoniae-432	DTU2020-139-PRJ1228-Klebsiella-pneumoniae-432	DTU2020-139-PRJ1228-Klebsiella-pneumoniae-432	2015-01-11	sputum	Omid Pajand	Iran	Homo sapiens	Klebsiella pneumoniae	NextSeq 500	ST392	PRJEB59975	ERS14659346	ERP145011	ERX10362623	ERR10922804	/home/projects/cge/backup/fastq/food_seqdata/NextSeq_139/Raw_data_concatenated/DTU2020-139-PRJ1228-Klebsiella-pneumoniae-432_R1_001.fq.gz	/home/projects/cge/backup/fastq/food_seqdata/NextSeq_139/Raw_data_concatenated/DTU2020-139-PRJ1228-Klebsiella-pneumoniae-432_R2_001.fq.gz
573	Klebsiella pneumoniae	DTU2020-140-PRJ1228-Klebsiella-pneumoniae-434B	DTU2020-140-PRJ1228-Klebsiella-pneumoniae-434B	DTU2020-140-PRJ1228-Klebsiella-pneumoniae-434B	2015-01-11	wound	Omid Pajand	Iran	Homo sapiens	Klebsiella pneumoniae	NextSeq 500	ST392	PRJEB59975	ERS14659347	ERP145011	ERX10362629	ERR10922811	/home/projects/cge/backup/fastq/food_seqdata/NextSeq_139/Raw_data_concatenated/DTU2020-140-PRJ1228-Klebsiella-pneumoniae-434B_R1_001.fq.gz	/home/projects/cge/backup/fastq/food_seqdata/NextSeq_139/Raw_data_concatenated/DTU2020-140-PRJ1228-Klebsiella-pneumoniae-434B_R2_001.fq.gz
573	Klebsiella pneumoniae	DTU2020-141-PRJ1228-Klebsiella-pneumoniae-447	DTU2020-141-PRJ1228-Klebsiella-pneumoniae-447	DTU2020-141-PRJ1228-Klebsiella-pneumoniae-447	2015-07-11	UC	Omid Pajand	Iran	Homo sapiens	Klebsiella pneumoniae	NextSeq 500	ST392	PRJEB59975	ERS14659348	ERP145011	ERX10362630	ERR10922814	/home/projects/cge/backup/fastq/food_seqdata/NextSeq_139/Raw_data_concatenated/DTU2020-141-PRJ1228-Klebsiella-pneumoniae-447_R1_001.fq.gz	/home/projects/cge/backup/fastq/food_seqdata/NextSeq_139/Raw_data_concatenated/DTU2020-141-PRJ1228-Klebsiella-pneumoniae-447_R2_001.fq.gz
573	Klebsiella pneumoniae	DTU2020-142-PRJ1228-Klebsiella-pneumoniae-45	DTU2020-142-PRJ1228-Klebsiella-pneumoniae-45	DTU2020-142-PRJ1228-Klebsiella-pneumoniae-45	2015-04-24	wound	Omid Pajand	Iran	Homo sapiens	Klebsiella pneumoniae	NextSeq 500	ST392	PRJEB59975	ERS14659349	ERP145011	ERX10362631	ERR10922816	/home/projects/cge/backup/fastq/food_seqdata/NextSeq_139/Raw_data_concatenated/DTU2020-142-PRJ1228-Klebsiella-pneumoniae-45_R1_001.fq.gz	/home/projects/cge/backup/fastq/food_seqdata/NextSeq_139/Raw_data_concatenated/DTU2020-142-PRJ1228-Klebsiella-pneumoniae-45_R2_001.fq.gz
573	Klebsiella pneumoniae	DTU2020-143-PRJ1228-Klebsiella-pneumoniae-460	DTU2020-143-PRJ1228-Klebsiella-pneumoniae-460	DTU2020-143-PRJ1228-Klebsiella-pneumoniae-460	2015-09-11	UC	Omid Pajand	Iran	Homo sapiens	Klebsiella pneumoniae	NextSeq 500	ST392	PRJEB59975	ERS14659350	ERP145011	ERX10362632	ERR10922819	/home/projects/cge/backup/fastq/food_seqdata/NextSeq_139/Raw_data_concatenated/DTU2020-143-PRJ1228-Klebsiella-pneumoniae-460_R1_001.fq.gz	/home/projects/cge/backup/fastq/food_seqdata/NextSeq_139/Raw_data_concatenated/DTU2020-143-PRJ1228-Klebsiella-pneumoniae-460_R2_001.fq.gz
573	Klebsiella pneumoniae	DTU2020-159-PRJ1228-Klebsiella-pneumoniae-659	DTU2020-159-PRJ1228-Klebsiella-pneumoniae-659	DTU2020-159-PRJ1228-Klebsiella-pneumoniae-659	2016-03-25	UC	Omid Pajand	Iran	Homo sapiens	Klebsiella pneumoniae	NextSeq 500	ST392	PRJEB59975	ERS14659351	ERP145011	ERX10362633	ERR10922821	/home/projects/cge/backup/fastq/food_seqdata/NextSeq_139/Raw_data_concatenated/DTU2020-159-PRJ1228-Klebsiella-pneumoniae-659_R1_001.fq.gz	/home/projects/cge/backup/fastq/food_seqdata/NextSeq_139/Raw_data_concatenated/DTU2020-159-PRJ1228-Klebsiella-pneumoniae-659_R2_001.fq.gz
573	Klebsiella pneumoniae	DTU2020-170-PRJ1228-Klebsiella-pneumoniae-77	DTU2020-170-PRJ1228-Klebsiella-pneumoniae-77	DTU2020-170-PRJ1228-Klebsiella-pneumoniae-77	2015-11-05	UC	Omid Pajand	Iran	Homo sapiens	Klebsiella pneumoniae	NextSeq 500	ST392	PRJEB59975	ERS14659352	ERP145011	ERX10362635	ERR10922825	/home/projects/cge/backup/fastq/food_seqdata/NextSeq_139/Raw_data_concatenated/DTU2020-170-PRJ1228-Klebsiella-pneumoniae-77_R1_001.fq.gz	/home/projects/cge/backup/fastq/food_seqdata/NextSeq_139/Raw_data_concatenated/DTU2020-170-PRJ1228-Klebsiella-pneumoniae-77_R2_001.fq.gz
573	Klebsiella pneumoniae	DTU2020-179-PRJ1228-Klebsiella-pneumoniae-351A	DTU2020-179-PRJ1228-Klebsiella-pneumoniae-351A	DTU2020-179-PRJ1228-Klebsiella-pneumoniae-351A	2015-09-21	sputum	Omid Pajand	Iran	Homo sapiens	Klebsiella pneumoniae	NextSeq 500	ST392	PRJEB59975	ERS14659353	ERP145011	ERX10362636	ERR10922826	/home/projects/cge/backup/fastq/food_seqdata/NextSeq_139/Raw_data_concatenated/DTU2020-179-PRJ1228-Klebsiella-pneumoniae-351A_R1_001.fq.gz	/home/projects/cge/backup/fastq/food_seqdata/NextSeq_139/Raw_data_concatenated/DTU2020-179-PRJ1228-Klebsiella-pneumoniae-351A_R2_001.fq.gz
573	Klebsiella pneumoniae	DTU2020-180-PRJ1228-Klebsiella-pneumoniae-247	DTU2020-180-PRJ1228-Klebsiella-pneumoniae-247	DTU2020-180-PRJ1228-Klebsiella-pneumoniae-247	2015-07-23	UC	Omid Pajand	Iran	Homo sapiens	Klebsiella pneumoniae	NextSeq 500	ST392	PRJEB59975	ERS14659354	ERP145011	ERX10362638	ERR10922829	/home/projects/cge/backup/fastq/food_seqdata/NextSeq_139/Raw_data_concatenated/DTU2020-180-PRJ1228-Klebsiella-pneumoniae-247_R1_001.fq.gz	/home/projects/cge/backup/fastq/food_seqdata/NextSeq_139/Raw_data_concatenated/DTU2020-180-PRJ1228-Klebsiella-pneumoniae-247_R2_001.fq.gz
550	Enterobacter cloacae	DTU2020-174-PRJ1228-Enterobacter-cloace-191b	DTU2020-174-PRJ1228-Enterobacter-cloace-191b	DTU2020-174-PRJ1228-Enterobacter-cloace-191b	2015-05-07	UC	Omid Pajand	Iran	Homo sapiens	Enterobacter cloacae	NextSeq 500	ST392	PRJEB59975	ERS14659355	ERP145011	ERX10362639	ERR10922832	/home/projects/cge/backup/fastq/food_seqdata/NextSeq_139/Raw_data_concatenated/DTU2020-174-PRJ1228-Enterobacter-cloace-191b_R1_001.fq.gz	/home/projects/cge/backup/fastq/food_seqdata/NextSeq_139/Raw_data_concatenated/DTU2020-174-PRJ1228-Enterobacter-cloace-191b_R2_001.fq.gz
573	Klebsiella pneumoniae	DTU2020-167-PRJ1228-Klebsiella-pneumoniae-700	DTU2020-167-PRJ1228-Klebsiella-pneumoniae-700	DTU2020-167-PRJ1228-Klebsiella-pneumoniae-700	2016-08-05	UC	Omid Pajand	Iran	Homo sapiens	Klebsiella pneumoniae	NextSeq 500	ST815	PRJEB59975	ERS14659356	ERP145011	ERX10362640	ERR10922838	/home/projects/cge/backup/fastq/food_seqdata/NextSeq_139/Raw_data_concatenated/DTU2020-167-PRJ1228-Klebsiella-pneumoniae-700_R1_001.fq.gz	/home/projects/cge/backup/fastq/food_seqdata/NextSeq_139/Raw_data_concatenated/DTU2020-167-PRJ1228-Klebsiella-pneumoniae-700_R2_001.fq.gz
573	Klebsiella pneumoniae	DTU2020-138-PRJ1228-Klebsiella-pneumoniae-416_S48	DTU2020-138-PRJ1228-Klebsiella-pneumoniae-416_S48	DTU2020-138-PRJ1228-Klebsiella-pneumoniae-416_S48	2015-10-25	UC	Omid Pajand	Iran	Homo sapiens	Klebsiella pneumoniae	Illumina MiSeq	ST1308	PRJEB59975	ERS14659357	ERP145011	ERX10362641	ERR10922839	/home/projects/cge/backup/fastq/cge_private/FOOD_seqdata/MiSeq/MiSeq_311/Raw_data/DTU2020-138-PRJ1228-Klebsiella-pneumoniae-416_S48_L001_R1_001.fastq.gz	/home/projects/cge/backup/fastq/cge_private/FOOD_seqdata/MiSeq/MiSeq_311/Raw_data/DTU2020-138-PRJ1228-Klebsiella-pneumoniae-416_S48_L001_R2_001.fastq.gz
573	Klebsiella pneumoniae	DTU2020-160-PRJ1228-Klebsiella-pneumoniae-670B	DTU2020-160-PRJ1228-Klebsiella-pneumoniae-670B	DTU2020-160-PRJ1228-Klebsiella-pneumoniae-670B	2016-04-04	UC	Omid Pajand	Iran	Homo sapiens	Klebsiella pneumoniae	NextSeq 500	ST1308	PRJEB59975	ERS14659358	ERP145011	ERX10362642	ERR10922842	/home/projects/cge/backup/fastq/food_seqdata/NextSeq_139/Raw_data_concatenated/DTU2020-160-PRJ1228-Klebsiella-pneumoniae-670B_R1_001.fq.gz	/home/projects/cge/backup/fastq/food_seqdata/NextSeq_139/Raw_data_concatenated/DTU2020-160-PRJ1228-Klebsiella-pneumoniae-670B_R2_001.fq.gz
573	Klebsiella pneumoniae	DTU2020-161-PRJ1228-Klebsiella-pneumoniae-671B	DTU2020-161-PRJ1228-Klebsiella-pneumoniae-671B	DTU2020-161-PRJ1228-Klebsiella-pneumoniae-671B	2016-04-04	UC	Omid Pajand	Iran	Homo sapiens	Klebsiella pneumoniae	NextSeq 500	ST1308	PRJEB59975	ERS14659359	ERP145011	ERX10362685	ERR10922887	/home/projects/cge/backup/fastq/food_seqdata/NextSeq_139/Raw_data_concatenated/DTU2020-161-PRJ1228-Klebsiella-pneumoniae-671B_R1_001.fq.gz	/home/projects/cge/backup/fastq/food_seqdata/NextSeq_139/Raw_data_concatenated/DTU2020-161-PRJ1228-Klebsiella-pneumoniae-671B_R2_001.fq.gz
573	Klebsiella pneumoniae	DTU2020-117-PRJ1228-Klebsiella-pneumoniae-114_S27	DTU2020-117-PRJ1228-Klebsiella-pneumoniae-114_S27	DTU2020-117-PRJ1228-Klebsiella-pneumoniae-114_S27	1994-04-03	UC	Omid Pajand	Iran	Homo sapiens	Klebsiella pneumoniae	Illumina MiSeq	ST1565	PRJEB59975	ERS14659360	ERP145011	ERX10362712	ERR10922914	/home/projects/cge/backup/fastq/cge_private/FOOD_seqdata/MiSeq/MiSeq_311/Raw_data/DTU2020-117-PRJ1228-Klebsiella-pneumoniae-114_S27_L001_R1_001.fastq.gz	/home/projects/cge/backup/fastq/cge_private/FOOD_seqdata/MiSeq/MiSeq_311/Raw_data/DTU2020-117-PRJ1228-Klebsiella-pneumoniae-114_S27_L001_R2_001.fastq.gz
573	Klebsiella pneumoniae	DTU2020-172-PRJ1228-Klebsiella-pneumoniae-542	DTU2020-172-PRJ1228-Klebsiella-pneumoniae-542	DTU2020-172-PRJ1228-Klebsiella-pneumoniae-542	2015-12-24	UC	Omid Pajand	Iran	Homo sapiens	Klebsiella pneumoniae	NextSeq 500	ST2159	PRJEB59975	ERS14659361	ERP145011	ERX10363037	ERR10923241	/home/projects/cge/backup/fastq/food_seqdata/NextSeq_139/Raw_data_concatenated/DTU2020-172-PRJ1228-Klebsiella-pneumoniae-542_R1_001.fq.gz	/home/projects/cge/backup/fastq/food_seqdata/NextSeq_139/Raw_data_concatenated/DTU2020-172-PRJ1228-Klebsiella-pneumoniae-542_R2_001.fq.gz
573	Klebsiella pneumoniae	DTU2020-125-PRJ1228-Klebsiella-pneumoniae-22_S35	DTU2020-125-PRJ1228-Klebsiella-pneumoniae-22_S35	DTU2020-125-PRJ1228-Klebsiella-pneumoniae-22_S35	2015-07-04	UC	Omid Pajand	Iran	Homo sapiens	Klebsiella pneumoniae	Illumina MiSeq	Unknown	PRJEB59975	ERS14659362	ERP145011	ERX10363070	ERR10923275	/home/projects/cge/backup/fastq/cge_private/FOOD_seqdata/MiSeq/MiSeq_311/Raw_data/DTU2020-125-PRJ1228-Klebsiella-pneumoniae-22_S35_L001_R1_001.fastq.gz	/home/projects/cge/backup/fastq/cge_private/FOOD_seqdata/MiSeq/MiSeq_311/Raw_data/DTU2020-125-PRJ1228-Klebsiella-pneumoniae-22_S35_L001_R2_001.fastq.gz

## Sheet: ENA_sample_return
id	alias	instrumentModel	firstCreated	firstPublic	releaseStatus	submissionAccountId	studyId	experimentId	sampleId
ERR10921830	webin-reads-DTU2020-121-PRJ1228-Klebsiella-pneumoniae-185_S31	Illumina MiSeq	2023-02-22T13:08:45		PRIVATE	Webin-37120	ERP145011	ERX10361711	ERS14659309
ERR10922033	webin-reads-DTU2020-144-PRJ1228-Klebsiella-ozoneae-500A	NextSeq 500	2023-02-22T13:15:01		PRIVATE	Webin-37120	ERP145011	ERX10361911	ERS14659310
ERR10922035	webin-reads-DTU2020-229-PRJ1228-Klebsiella-pneumoniae-558A_S2	Illumina MiSeq	2023-02-22T13:18:11		PRIVATE	Webin-37120	ERP145011	ERX10361912	ERS14659311
ERR10922037	webin-reads-DTU2020-151-PRJ1228-Klebsiella-pneumoniae-589A	NextSeq 500	2023-02-22T13:22:27		PRIVATE	Webin-37120	ERP145011	ERX10361913	ERS14659312
ERR10922039	webin-reads-DTU2020-156-PRJ1228-Klebsiella-pneumoniae-640A	NextSeq 500	2023-02-22T13:26:26		PRIVATE	Webin-37120	ERP145011	ERX10361914	ERS14659313
ERR10922042	webin-reads-DTU2020-157-PRJ1228-Klebsiella-pneumoniae-653	NextSeq 500	2023-02-22T13:29:33		PRIVATE	Webin-37120	ERP145011	ERX10361915	ERS14659314
ERR10922044	webin-reads-DTU2020-158-PRJ1228-Klebsiella-pneumoniae-655A	NextSeq 500	2023-02-22T13:31:38		PRIVATE	Webin-37120	ERP145011	ERX10361916	ERS14659315
ERR10922048	webin-reads-DTU2020-166-PRJ1228-Klebsiella-pneumoniae-697	NextSeq 500	2023-02-22T13:37:45		PRIVATE	Webin-37120	ERP145011	ERX10361917	ERS14659316
ERR10922052	webin-reads-DTU2020-168-PRJ1228-Klebsiella-pneumoniae-718	NextSeq 500	2023-02-22T13:42:09		PRIVATE	Webin-37120	ERP145011	ERX10361918	ERS14659317
ERR10922053	webin-reads-DTU2020-134-PRJ1228-Klebsiella-pneumoniae-35A_S44	Illumina MiSeq	2023-02-22T13:43:46		PRIVATE	Webin-37120	ERP145011	ERX10361919	ERS14659318
ERR10922055	webin-reads-DTU2020-135-PRJ1228-Klebsiella-pneumoniae-361_S45	Illumina MiSeq	2023-02-22T13:45:23		PRIVATE	Webin-37120	ERP145011	ERX10361920	ERS14659319
ERR10922057	webin-reads-DTU2020-136-PRJ1228-Klebsiella-pneumoniae-364_S46	Illumina MiSeq	2023-02-22T13:47:13		PRIVATE	Webin-37120	ERP145011	ERX10361921	ERS14659320
ERR10922558	webin-reads-DTU2020-148-PRJ1228-Klebsiella-pneumoniae-56	NextSeq 500	2023-02-22T13:51:00		PRIVATE	Webin-37120	ERP145011	ERX10362419	ERS14659321
ERR10922561	webin-reads-DTU2020-154-PRJ1228-Klebsiella-pneumoniae-635	NextSeq 500	2023-02-22T13:54:41		PRIVATE	Webin-37120	ERP145011	ERX10362420	ERS14659322
ERR10922562	webin-reads-DTU2020-164-PRJ1228-Klebsiella-pneumoniae-691B	NextSeq 500	2023-02-22T13:55:39		PRIVATE	Webin-37120	ERP145011	ERX10362421	ERS14659323
ERR10922564	webin-reads-DTU2020-233-PRJ1228-Klebsiella-pneumoniae-607B_S6	Illumina MiSeq	2023-02-22T13:56:49		PRIVATE	Webin-37120	ERP145011	ERX10362422	ERS14659324
ERR10922565	webin-reads-DTU2020-120-PRJ1228-Klebsiella-pneumoniae-152A_S30	Illumina MiSeq	2023-02-22T13:58:49		PRIVATE	Webin-37120	ERP145011	ERX10362423	ERS14659325
ERR10922567	webin-reads-DTU2020-122-PRJ1228-Klebsiella-pneumoniae-190_S32	Illumina MiSeq	2023-02-22T14:00:49		PRIVATE	Webin-37120	ERP145011	ERX10362424	ERS14659326
ERR10922569	webin-reads-DTU2020-124-PRJ1228-Klebsiella-pneumoniae-200_S34	Illumina MiSeq	2023-02-22T14:02:47		PRIVATE	Webin-37120	ERP145011	ERX10362425	ERS14659327
ERR10922572	webin-reads-DTU2020-145-PRJ1228-Klebsiella-pneumoniae-525	NextSeq 500	2023-02-22T14:06:21		PRIVATE	Webin-37120	ERP145011	ERX10362426	ERS14659328
ERR10922574	webin-reads-DTU2020-146-PRJ1228-Klebsiella-pneumoniae-531A	NextSeq 500	2023-02-22T14:09:09		PRIVATE	Webin-37120	ERP145011	ERX10362427	ERS14659329
ERR10922577	webin-reads-DTU2020-152-PRJ1228-Klebsiella-pneumoniae-606A	NextSeq 500	2023-02-22T14:12:31		PRIVATE	Webin-37120	ERP145011	ERX10362428	ERS14659330
ERR10922581	webin-reads-DTU2020-155-PRJ1228-Klebsiella-pneumoniae-639	NextSeq 500	2023-02-22T14:17:18		PRIVATE	Webin-37120	ERP145011	ERX10362429	ERS14659331
ERR10922584	webin-reads-DTU2020-163-PRJ1228-Klebsiella-pneumoniae-689A	NextSeq 500	2023-02-22T14:21:15		PRIVATE	Webin-37120	ERP145011	ERX10362430	ERS14659332
ERR10922590	webin-reads-DTU2020-165-PRJ1228-Klebsiella-pneumoniae-693	NextSeq 500	2023-02-22T14:27:10		PRIVATE	Webin-37120	ERP145011	ERX10362433	ERS14659333
ERR10922592	webin-reads-DTU2020-129-PRJ1228-Klebsiella-pneumoniae-290_S39	Illumina MiSeq	2023-02-22T14:29:06		PRIVATE	Webin-37120	ERP145011	ERX10362434	ERS14659334
ERR10922771	webin-reads-DTU2020-171-PRJ1228-Klebsiella-pneumoniae-533A	NextSeq 500	2023-02-22T14:35:31		PRIVATE	Webin-37120	ERP145011	ERX10362609	ERS14659335
ERR10922773	webin-reads-DTU2020-127-PRJ1228-Klebsiella-pneumoniae-254_S37	Illumina MiSeq	2023-02-22T14:37:25		PRIVATE	Webin-37120	ERP145011	ERX10362610	ERS14659336
ERR10922775	webin-reads-DTU2020-131-PRJ1228-Klebsiella-pneumoniae-298B_S41	Illumina MiSeq	2023-02-22T14:38:59		PRIVATE	Webin-37120	ERP145011	ERX10362611	ERS14659337
ERR10922780	webin-reads-DTU2020-149-PRJ1228-Klebsiella-pneumoniae-560	NextSeq 500	2023-02-22T14:45:45		PRIVATE	Webin-37120	ERP145011	ERX10362612	ERS14659338
ERR10922785	webin-reads-DTU2020-162-PRJ1228-Klebsiella-pneumoniae-686A	NextSeq 500	2023-02-22T14:53:11		PRIVATE	Webin-37120	ERP145011	ERX10362614	ERS14659339
ERR10922787	webin-reads-DTU2020-116-PRJ1228-Klebsiella-pneumoniae-111_S26	Illumina MiSeq	2023-02-22T14:55:08		PRIVATE	Webin-37120	ERP145011	ERX10362615	ERS14659340
ERR10922789	webin-reads-DTU2020-118-PRJ1228-Klebsiella-pneumoniae-117_S28	Illumina MiSeq	2023-02-22T14:56:42		PRIVATE	Webin-37120	ERP145011	ERX10362616	ERS14659341
ERR10922791	webin-reads-DTU2020-119-PRJ1228-Klebsiella-pneumoniae-118A_S29	Illumina MiSeq	2023-02-22T14:58:53		PRIVATE	Webin-37120	ERP145011	ERX10362617	ERS14659342
ERR10922793	webin-reads-DTU2020-123-PRJ1228-Klebsiella-pneumoniae-2_S33	Illumina MiSeq	2023-02-22T15:00:45		PRIVATE	Webin-37120	ERP145011	ERX10362618	ERS14659343
ERR10922796	webin-reads-DTU2020-128-PRJ1228-Klebsiella-pneumoniae-275A_S38	Illumina MiSeq	2023-02-22T15:02:31		PRIVATE	Webin-37120	ERP145011	ERX10362620	ERS14659344
ERR10922799	webin-reads-DTU2020-132-PRJ1228-Klebsiella-pneumoniae-350_S42	Illumina MiSeq	2023-02-22T15:04:35		PRIVATE	Webin-37120	ERP145011	ERX10362622	ERS14659345
ERR10922804	webin-reads-DTU2020-139-PRJ1228-Klebsiella-pneumoniae-432	NextSeq 500	2023-02-22T15:09:21		PRIVATE	Webin-37120	ERP145011	ERX10362623	ERS14659346
ERR10922811	webin-reads-DTU2020-140-PRJ1228-Klebsiella-pneumoniae-434B	NextSeq 500	2023-02-22T15:10:31		PRIVATE	Webin-37120	ERP145011	ERX10362629	ERS14659347
ERR10922814	webin-reads-DTU2020-141-PRJ1228-Klebsiella-pneumoniae-447	NextSeq 500	2023-02-22T15:13:06		PRIVATE	Webin-37120	ERP145011	ERX10362630	ERS14659348
ERR10922816	webin-reads-DTU2020-142-PRJ1228-Klebsiella-pneumoniae-45	NextSeq 500	2023-02-22T15:15:13		PRIVATE	Webin-37120	ERP145011	ERX10362631	ERS14659349
ERR10922819	webin-reads-DTU2020-143-PRJ1228-Klebsiella-pneumoniae-460	NextSeq 500	2023-02-22T15:20:15		PRIVATE	Webin-37120	ERP145011	ERX10362632	ERS14659350
ERR10922821	webin-reads-DTU2020-159-PRJ1228-Klebsiella-pneumoniae-659	NextSeq 500	2023-02-22T15:23:57		PRIVATE	Webin-37120	ERP145011	ERX10362633	ERS14659351
ERR10922825	webin-reads-DTU2020-170-PRJ1228-Klebsiella-pneumoniae-77	NextSeq 500	2023-02-22T15:27:41		PRIVATE	Webin-37120	ERP145011	ERX10362635	ERS14659352
ERR10922826	webin-reads-DTU2020-179-PRJ1228-Klebsiella-pneumoniae-351A	NextSeq 500	2023-02-22T15:30:48		PRIVATE	Webin-37120	ERP145011	ERX10362636	ERS14659353
ERR10922829	webin-reads-DTU2020-180-PRJ1228-Klebsiella-pneumoniae-247	NextSeq 500	2023-02-22T15:35:59		PRIVATE	Webin-37120	ERP145011	ERX10362638	ERS14659354
ERR10922832	webin-reads-DTU2020-174-PRJ1228-Enterobacter-cloace-191b	NextSeq 500	2023-02-22T15:39:22		PRIVATE	Webin-37120	ERP145011	ERX10362639	ERS14659355
ERR10922838	webin-reads-DTU2020-167-PRJ1228-Klebsiella-pneumoniae-700	NextSeq 500	2023-02-22T15:49:14		PRIVATE	Webin-37120	ERP145011	ERX10362640	ERS14659356
ERR10922839	webin-reads-DTU2020-138-PRJ1228-Klebsiella-pneumoniae-416_S48	Illumina MiSeq	2023-02-22T15:51:04		PRIVATE	Webin-37120	ERP145011	ERX10362641	ERS14659357
ERR10922842	webin-reads-DTU2020-160-PRJ1228-Klebsiella-pneumoniae-670B	NextSeq 500	2023-02-22T15:54:26		PRIVATE	Webin-37120	ERP145011	ERX10362642	ERS14659358
ERR10922887	webin-reads-DTU2020-161-PRJ1228-Klebsiella-pneumoniae-671B	NextSeq 500	2023-02-22T15:59:19		PRIVATE	Webin-37120	ERP145011	ERX10362685	ERS14659359
ERR10922914	webin-reads-DTU2020-117-PRJ1228-Klebsiella-pneumoniae-114_S27	Illumina MiSeq	2023-02-22T16:01:03		PRIVATE	Webin-37120	ERP145011	ERX10362712	ERS14659360
ERR10923241	webin-reads-DTU2020-172-PRJ1228-Klebsiella-pneumoniae-542	NextSeq 500	2023-02-22T16:06:53		PRIVATE	Webin-37120	ERP145011	ERX10363037	ERS14659361
ERR10923275	webin-reads-DTU2020-125-PRJ1228-Klebsiella-pneumoniae-22_S35	Illumina MiSeq	2023-02-22T16:08:49		PRIVATE	Webin-37120	ERP145011	ERX10363070	ERS14659362

## Sheet: study ST147NDM+
ID	specimen	country	continent	aph	OXA-48	Beta-lactamase	aac3IId	Aminoglycosides	16srRNA	Aminoglycosides/fluoroquinolones	CTX-M	kl	betalactamases	Yersiniabactin	YbST
DTU2020-121-PRJ1228-Klebsiella-pneumoniae-185_S31_L001_R1_001.trim.fq.sorted/1-2943	UC	Iran	Asia	negative	non	OXA-1	negative	non	armA, rmtC	aac(6')-Ib-cr	CTX-M-15	KL64	NDM-1, OXA-1, OXA-10, CTX-15	non	non
DTU2020-144-PRJ1228-Klebsiella-ozoneae-500A_R1_001.trim.fq.sorted/1-2943	sputum	Iran	Asia	negative	non	OXA-1	negative	non	rmtC	aac(6')-Ib-cr	non	KL64	NDM-1, OXA-1	non	non
DTU2020-229-PRJ1228-Klebsiella-pneumoniae-558A_S2_L001_R1_001.trim.fq.sorted/1-2943	sputum	Iran	Asia	negative	non	OXA-1	negative	aac(3)-IIa	armA	aac(6')-Ib-cr	CTX-M-15	KL64	NDM-1, OXA-1, OXA-10, CTX-15	non	non
DTU2020-151-PRJ1228-Klebsiella-pneumoniae-589A_R1_001.trim.fq.sorted/1-2943	UC	Iran	Asia	negative	non	OXA-1	negative	aac(3)-IIa	armA	aac(6')-Ib-cr	CTX-M-15	KL64	NDM-1, OXA-1, OXA-10, CTX-15	non	non
DTU2020-156-PRJ1228-Klebsiella-pneumoniae-640A_R1_001.trim.fq.sorted/1-2943	sputum	Iran	Asia	negative	non	OXA-1	negative	aac(3)-IIa	armA	aac(6')-Ib-cr	CTX-M-15	KL64	NDM-1, OXA-1, OXA-10, CTX-15	non	non
DTU2020-157-PRJ1228-Klebsiella-pneumoniae-653_R1_001.trim.fq.sorted/1-2943	UC	Iran	Asia	negative	non	OXA-1	negative	aac(3)-IIa	negative	aac(6')-Ib-cr	CTX-M-15	KL64	NDM-1, OXA-1, CTX-15	non	non
DTU2020-158-PRJ1228-Klebsiella-pneumoniae-655A_R1_001.trim.fq.sorted/1-2943	UC	Iran	Asia	negative	non	OXA-1	negative	aac(3)-IIa	armA	aac(6')-Ib-cr	CTX-M-15	KL64	NDM-1, OXA-1, OXA-10, OXA-48, CTX-15	non	non
DTU2020-166-PRJ1228-Klebsiella-pneumoniae-697_R1_001.trim.fq.sorted/1-2943	BC	Iran	Asia	negative	non	OXA-1	negative	aac(3)-IIa	armA	aac(6')-Ib-cr	CTX-M-15	KL64	NDM-1, OXA-1, OXA-10,CTX-15	non	non
DTU2020-168-PRJ1228-Klebsiella-pneumoniae-718_R1_001.trim.fq.sorted/1-2943	UC	Iran	Asia	negative	non	OXA-1	negative	non	armA	aac(6')-Ib-cr	CTX-M-15	KL64	NDM-1, OXA-1, OXA-10, CTX-15	non	non

## Sheet: other STs
ID	Sample	Experiment	Run	specimen	ST	capsule type	country	continent	aph	carbapenemases	Beta-lactamases	Aminoglycosides	Aminoglycosides/fluoroquinolones	PMQR	VF	YbST
DTU2020-134-PRJ1228-Klebsiella-pneumoniae-35A_S44_L001_R1_001.fastq.gz				sputum	14	16	Iran	Asia	aph(3'')-Ib , aph(6)-Id	negative	CTX-M-15,SHV,	aac(3)-IIa	negative	negative	fyuA, iutA, irp1, irp2, kfuA-C, mrkA-D,F, H, I, J, wzi, ybtA, P, Q, S, T, U, X, E,	ybt 1-; ICEKp4 71
DTU2020-135-PRJ1228-Klebsiella-pneumoniae-361_S45_L001_R1_001.fastq.gz				UC	14	16	Iran	Asia	aph(3'')-Ib , aph(6)-Id	OXA-48	CTX-M-15,SHV,	negative	negative	negative	fyuA, iutA, irp1, irp2, kfuA, B, C, mrkA-D, F, H, I, J, wzi, ybtA, P, Q, S, T, U, X, E	ybt 1-; ICEKp4 71
DTU2020-136-PRJ1228-Klebsiella-pneumoniae-364_S46_L001_R1_001.fastq.gz				UC	14	16	Iran	Asia	aph(3'')-Ib , aph(6)-Id	OXA-48	CTX-M-15,SHV,	negative	negative	negative	fyuA,iutA, irp1, irp2, kfuA, B, C, mrkA-D, F, H, I, J, wzi, ybtA, P, Q, S, T, U, X, E	ybt 1-; ICEKp4 71
DTU2020-148-PRJ1228-Klebsiella-pneumoniae-56_R1_001.fq.gz				UC	14	16	Iran	Asia	aph(3'')-Ib , aph(6)-Id	OXA-48	CTX-M-15,SHV,	aac(3)-IIa	negative	negative	fyuA,iutA, irp1, irp2, kfuA-C, mrkA-D,F, H, I, J, wzi, ybtA, P, Q, S, T, U, X, E,	ybt 1-; ICEKp4 71
DTU2020-154-PRJ1228-Klebsiella-pneumoniae-635_R1_001.fq.gz				sputum	40	155	Iran	Asia	aph(3')-Ia, aph(3'')-Ib , aph(6)-Id	negative	SHV	negative	negative	qnrS1	iutA, mrkA-D, F,H,I, J, wzi	negative
DTU2020-164-PRJ1228-Klebsiella-pneumoniae-691B_R1_001.fq.gz				UC	40	155	Iran	Asia	aph(3'')-Ib , aph(6)-Id	negative	SHV	negative	negative	qnrS1	iutA, mrkA-D, F,H,I, J, wzi	negative
DTU2020-233-PRJ1228-Klebsiella-pneumoniae-607B_S6_L001_R1_001.fastq.gz				UC	40	155	Iran	Asia	aph(3')-Ia, aph(3'')-Ib , aph(6)-Id	negative	SHV	negative	negative	qnrS1	iutA, fyuA, mrkA-D, F, H, I, J, wzi, ybtS	negative
DTU2020-120-PRJ1228-Klebsiella-pneumoniae-152A_S30_L001_R1_001.fastq.gz				BC	45	52	Iran	Asia	aph(3'')-Ib , aph(6)-Id	OXA-48	CTX-M-15,SHV, TEM-1B	negative	negative	qnrB1	fyuA,iutA, irp1, irp2, mrkA-D,F, H, I, J, wzi, ybtA, P, Q, S, T, U, X, E,	ybt 1-; ICEKp4 8
DTU2020-122-PRJ1228-Klebsiella-pneumoniae-190_S32_L001_R1_001.fastq.gz				sputum	45	52	Iran	Asia	aph(3'')-Ib , aph(6)-Id	OXA-48	CTX-M-15,SHV, TEM-1B	negative	negative	qnrB1	fyuA, iutA, irp1, irp2, mrkA-D,F, H, I, J, wzi, ybtA, P, Q, S, T, U, X, E,	ybt 1-; ICEKp4 8
DTU2020-124-PRJ1228-Klebsiella-pneumoniae-200_S34_L001_R1_001.fastq.gz				sputum	45	52	Iran	Asia	aph(3'')-Ib , aph(6)-Id	OXA-48	CTX-M-15,SHV, TEM-1B	negative	negative	qnrB1	fyuA, iutA, irp1, irp2, mrkA-D,F, H, I, J, wzi, ybtA, P, Q, S, T, U, X, E,	ybt 1-; ICEKp4 8-
DTU2020-145-PRJ1228-Klebsiella-pneumoniae-525_R1_001.fq.gz				sputum	45	52	Iran	Asia	aph(3'')-Ib , aph(6)-Id	OXA-48	CTX-M-15,SHV, TEM-1B	negative	negative	qnrB1	fyuA, iutA, irp1, irp2, mrkA-D,F, H, I, J, wzi, ybtA, P, Q, S, T, U, X, E,	ybt 1-; ICEKp4 8-
DTU2020-146-PRJ1228-Klebsiella-pneumoniae-531A_R1_001.fq.gz				sputum	45	52	Iran	Asia	aph(3'')-Ib , aph(6)-Id	OXA-48	CTX-M-15,SHV, TEM-1B	negative	negative	qnrB1	fyuA, iutA, irp1, irp2, mrkA-D,F, H, I, J, wzi, ybtA, P, Q, S, T, U, X, E,	ybt 1-; ICEKp4 8-
DTU2020-152-PRJ1228-Klebsiella-pneumoniae-606A_R1_001.fq.gz				UC	48	2	Iran	Asia	aph(3'')-Ib , aph(6)-Id	OXA-48	CTX-M-15, TEM-1B	negative	negative	qnrB1	iutA, mrkA-D, F,H,I, J, wzi	negative
DTU2020-155-PRJ1228-Klebsiella-pneumoniae-639_R1_001.fq.gz				sputum	48	2	Iran	Asia	aph(3'')-Ib , aph(6)-Id	OXA-48	CTX-M-15, TEM-1B, OXA-1, OXA-10	armA, aadA1	aac(6')-Ib-cr	qnrB1	iutA, mrkA-D, F,H,I, J, wzi	negative
DTU2020-163-PRJ1228-Klebsiella-pneumoniae-689A_R1_001.fq.gz				sputum	48	2	Iran	Asia	aph(3'')-Ib , aph(6)-Id	OXA-48	CTX-M-15, TEM-1B	negative	negative	qnrB1	fyuA, iutA, irp1, irp2, mrkA-D,F, H, I, J, wzi, ybtA, P, Q, S, T, U, X, E,	ybt 1-; ICEKp4 8
DTU2020-165-PRJ1228-Klebsiella-pneumoniae-693_R1_001.fq.gz				sputum	48	2	Iran	Asia	aph(3'')-Ib , aph(6)-Id	OXA-48	CTX-M-15, TEM-1B	negative	negative	qnrB1	fyuA, iutA, irp1, irp2, mrkA-D,F, H, I, J, wzi, ybtA, P, Q, S, T, U, X, E,	ybt 1-; ICEKp4 8
DTU2020-129-PRJ1228-Klebsiella-pneumoniae-290_S39_L001_R1_001.fastq.gz				UC	86	2	Iran	Asia	negative	negative	SHV	negative	negative	negative	fyuA, iroB,C, D, N, irp1, irp2, iucA-D, iutA, kvgA, kvgS, mrkA, B, C, D, F, H, I, J, wzi, rmpA, rmpA2, ybtA, P, Q,S, T, U, X, E	ybt 9; ICEKp3 2-2-1LV, iuc 1 1, iro 1 1, rmp 1; KpVP-1
DTU2020-171-PRJ1228-Klebsiella-pneumoniae-533A_R1_001.fq.gz				UC	86	2	Iran	Asia	negative	negative	SHV	negative	negative	negative	fyuA, iroB,C, D, N, irp1, irp2, iucA-D, iutA, kvgA, kvgS, mrkA, B, C, D, F, H, I, J, wzi, rmpA, rmpA2, ybtA, P, Q,S, T, U, X, E	ybt 9; ICEKp3 2-2-1LV, iuc 1 1, iro 1 1, rmp 1; KpVP-1
DTU2020-127-PRJ1228-Klebsiella-pneumoniae-254_S37_L001_R1_001.fastq.gz				chest tube	256	47	Iran	Asia	negative	negative	SHV	negative	negative	negative	iutA, mrkA-D, F,H,I, J, wzi	negative
DTU2020-131-PRJ1228-Klebsiella-pneumoniae-298B_S41_L001_R1_001.fastq.gz				UC	348	62	Iran	Asia	negative	negative	SHV	negative	negative	qnrB4	fyuA, iutA, irp1, irp2, mrkA-D,F, H, I, J, wzi, ybtA, P, Q, S, T, U, X, E,	ybt 14; ICEKp5 132-5LV
DTU2020-149-PRJ1228-Klebsiella-pneumoniae-560_R1_001.fq.gz				sputum	377	102	Iran	Asia	aph(3'')-Ib , aph(6)-Id	OXA-48	CTX-M-15, OXA-1	aac(3)-Iia,aadA1	aac(6')-Ib-cr	negative	fyuA, iutA, irp1, irp2, mrkA-D,F, H, I, J, wzi, ybtA, P, Q, S, T, U, X, E,	ybt 16; ICEKp12 277-1LV
DTU2020-162-PRJ1228-Klebsiella-pneumoniae-686A_R1_001.fq.gz				sputum	377	102	Iran	Asia	negative	OXA-48	CTX-M-15, OXA-1	aac(3)-Iia,aadA1	aac(6')-Ib-cr	negative	fyuA, iutA, irp1, irp2, mrkA-D,F, H, I, J, wzi, ybtA, P, Q, S, T, U, X, E,	ybt 16; ICEKp12 277-1LV
DTU2020-116-PRJ1228-Klebsiella-pneumoniae-111_S26_L001_R1_001.fastq.gz				sputum	392	27	Iran	Asia	negative	NDM-1	CTX-M-15, SHV	aac(3)-Iia,aadA5	negative	qnrS1	fyuA, iutA, irp1, irp2, mrkA-D,F, H, I, J, wzi, ybtA, P, Q, S, T, U, X, E,	ybt 9; ICEKp3 2-9-1LV
DTU2020-118-PRJ1228-Klebsiella-pneumoniae-117_S28_L001_R1_001.fastq.gz				sputum	392	27	Iran	Asia	negative	NDM-1, OXA-48	CTX-M-15, SHV	aac(3)-Iia,aadA5	negative	qnrS1	fyuA, iutA, irp1, irp2, mrkA-D,F, H, I, J, wzi, ybtA, P, Q, S, T, U, X, E,	ybt 9; ICEKp3 2-9-1LV
DTU2020-119-PRJ1228-Klebsiella-pneumoniae-118A_S29_L001_R1_001.fastq.gz				UC	392	27	Iran	Asia	negative	NDM-1, OXA-4	CTX-M-15, OXA-1, SHV	aac(3)-Iia,aadA5	aac(6')-Ib-cr	qnrS1	iutA, mrkA-D, F,H,I, J, wzi	negative
DTU2020-123-PRJ1228-Klebsiella-pneumoniae-2_S33_L001_R1_001.fastq.gz				sputum	392	27	Iran	Asia	negative	OXA-48	CTX-M-15, OXA-1, SHV	aac(3)-Iia,aadA5	aac(6')-Ib-cr	qnrS1	fyuA, iutA, irp1, irp2, mrkA-D,F, H, I, J, wzi, ybtA, P, Q, S, T, U, X, E,	ybt 9; ICEKp3 2-9-1LV
DTU2020-128-PRJ1228-Klebsiella-pneumoniae-275A_S38_L001_R1_001.fastq.gz				UC	392	27	Iran	Asia	negative	OXA-48, NDM-1	CTX-M-15, SHV	aac(3)-Iia,aadA5	negative	qnrS1	fyuA, iutA, irp1, irp2, mrkA-D,F, H, I, J, wzi, ybtA, P, Q, S, T, U, X, E,	ybt 9; ICEKp3 2-9-1LV
DTU2020-132-PRJ1228-Klebsiella-pneumoniae-350_S42_L001_R1_001.fastq.gz				sputum	392	27	Iran	Asia	negative	OXA-48	CTX-M-15,SHV	aac(3)-Iia,aadA5	negative	qnrS1	fyuA, iutA, irp1, irp2, mrkA-D,F, H, I, J, wzi, ybtA, P, Q, S, T, U, X, E,	ybt 9; ICEKp3 2-9-1LV
DTU2020-139-PRJ1228-Klebsiella-pneumoniae-432_R1_001.fq.gz				sputum	392	27	Iran	Asia	negative	NDM-1	CTX-M-15,SHV	aac(3)-Iia,aadA5	negative	qnrS1	fyuA, iutA, irp1, irp2, mrkA-D,F, H, I, J, wzi, ybtA, P, Q, S, T, U, X, E,	ybt 9; ICEKp3 2-9-1LV
DTU2020-140-PRJ1228-Klebsiella-pneumoniae-434B_R1_001.fq.gz				wound	392	27	Iran	Asia	negative	NDM-1	CTX-M-15,SHV, OXA-1	aac(3)-Iia,aadA5	aac(6')-Ib-cr	qnrS1	iutA, mrkA-D, F,H,I, J, wzi	negative
DTU2020-141-PRJ1228-Klebsiella-pneumoniae-447_R1_001.fq.gz				UC	392	27	Iran	Asia	negative	NDM-1	CTX-M-15,SHV, OXA-1	aac(3)-Iia,aadA5	negative	qnrS1	iutA, mrkA-D, F,H,I, J, wzi	negative
DTU2020-142-PRJ1228-Klebsiella-pneumoniae-45_R1_001.fq.gz				wound	392	27	Iran	Asia	negative	OXA-48	CTX-M-15,SHV, OXA-1	aac(3)-Iia	aac(6')-Ib-cr	negative	iutA, mrkA-D, F,H,I, J, wzi	negative
DTU2020-143-PRJ1228-Klebsiella-pneumoniae-460_R1_001.fq.gz				UC	392	27	Iran	Asia	negative	OXA-48	CTX-M-15,SHV, OXA-1	aadA5	aac(6')-Ib-cr	qnrS1	iutA, mrkA-D, F,H,I, J, wzi	negative
DTU2020-159-PRJ1228-Klebsiella-pneumoniae-659_R1_001.fq.gz				UC	392	27	Iran	Asia	negative	NDM-1	CTX-M-15,SHV, OXA-1	aac(3)-Iia,aadA5	aac(6')-Ib-cr	qnrS1	iutA, mrkA-D, F,H,I, J, wzi	negative
DTU2020-170-PRJ1228-Klebsiella-pneumoniae-77_R1_001.fq.gz				UC	392	27	Iran	Asia	negative	OXA-48	CTX-M-15,SHV, OXA-1	aac(3)-Iia	aac(6')-Ib-cr	negative	iutA, mrkA-D, F,H,I, J, wzi	negative
DTU2020-179-PRJ1228-Klebsiella-pneumoniae-351A_R1_001.fq.gz				sputum	392	27	Iran	Asia	negative	OXA-48	CTX-M-15, SHV	aac(3)-Iia,aadA5	negative	qnrS1	fyuA,iutA, irp1, irp2, mrkA-D,F, H, I, J, wzi, ybtA, P, Q, S, T, U, X, E,	ybt 9; ICEKp3 2-9-1LV
DTU2020-180-PRJ1228-Klebsiella-pneumoniae-247_R1_001.fq.gz				UC	392	27	Iran	Asia	negative	NDM-1, OXA-48	CTX-M-15, SHV	aac(3)-Iia,aadA5	negative	qnrS1	fyuA, iutA, irp1, irp2, mrkA-D,F, H, I, J, wzi, ybtA, P, Q, S, T, U, X, E,	ybt 9; ICEKp3 2-9-1LV
DTU2020-174-PRJ1228-Enterobacter-cloace-191b_R1_001.fq.gz				UC	392	27	Iran	Asia	negative	NDM-1, OXA-48	CTX-M-15, SHV	aac(3)-Iia,aadA5	negative	qnrS1	fyuA, iutA, irp1, irp2, mrkA-D,F, H, I, J, wzi, ybtA, P, Q, S, T, U, X, E,	ybt 9; ICEKp3 2-9-1LV
DTU2020-167-PRJ1228-Klebsiella-pneumoniae-700_R1_001.fq.gz				UC	815	107	Iran	Asia	negative	negative	SHV	negative	negative	negative	iutA, mrkA-D, F,H,I, J, wzi	negative
DTU2020-138-PRJ1228-Klebsiella-pneumoniae-416_S48_L001_R1_001.fastq.gz				UC	1308	144	Iran	Asia	negative	negative	DHA-1, blaOKP-B-15	negative	negative	qnrB4	iutA, kfuA,B, C, mrkA-D, F, H, I, J, wzi	negative
DTU2020-160-PRJ1228-Klebsiella-pneumoniae-670B_R1_001.fq.gz				UC	1308	144	Iran	Asia	aph(3'')-Ib , aph(6)-Id	negative	DHA-1, blaOKP-B-15	negative	negative	qnrB4	iutA, kfuA,B, C, mrkA-D, F, H, I, J, wzi	negative
DTU2020-161-PRJ1228-Klebsiella-pneumoniae-671B_R1_001.fq.gz				UC	1308	144	Iran	Asia	aph(3'')-Ib , aph(6)-Id	negative	DHA-1, blaOKP-B-15	negative	negative	qnrB4	iutA, kfuA,B, C, mrkA-D, F, H, I, J, wzi	negative
DTU2020-117-PRJ1228-Klebsiella-pneumoniae-114_S27_L001_R1_001.fastq.gz				UC	1565	31	Iran	Asia	negative	negative	SHV	aadA2b	negative	negative	iutA, mrkA-D, F,H,I, J, wzi	negative
DTU2020-172-PRJ1228-Klebsiella-pneumoniae-542_R1_001.fq.gz				UC	2159	1	Iran	Asia	negative	negative	SHV	negative	negative	negative	iroB,C,D, N, iucA-D, iutA, kfuA-C, kvgA,S, mrkA-D,F, H, I, J, wzi, rmpA, rmpA2	iuc 1 5, iro 1 1, rmp 1; KpVP-1
DTU2020-125-PRJ1228-Klebsiella-pneumoniae-22_S35_L001_R1_001.fastq.gz				UC	unknown	22	Iran	Asia	negative	negative	SHV	aadA2	negative	qnrS1	iutA, kfuA,kfuB,kfuC, mrkA-D,F, H, I, J, wzi	negative

## Sheet: Downloaded ST147 genome NDM+
samples	country	continent	aph	OXA-48	OXA-1/OXA-9	aac3IId	aac(3)-IIa	16s methylase	Aminoglycosides/fluoroquinolone	CTX-M	capsular type	betalactamases	Yersiniabactin alelle	YbST
ERR3771734_1	Europe	Europe	negative	positive	OXA-1	negative	negative	rmtC, armA	aac(6')-Ib-cr	negative	KL64	NDM-1,OXA-48,OXA-1,OXA-10,	non	non
ERR3771728_1	Europe	Europe	negative	positive	negative	negative	positive	rmtF	aac(6')-Ib-cr	CTX-M-15	KL64	NDM-1,CTX-M-15,SHV-11,OXA-48,OXA-1	ybt 1-; ICEKp4	2--2LV
ERR3771732_1	Europe	Europe	negative	positive	OXA-1	negative	positive	rmtF	aac(6')-Ib-cr	CTX-M-15	KL64	NDM-1,CTX-M-15,OXA-48,OXA-1	ybt 1-; ICEKp4	2--2LV
ERR3771733_1	Europe	Europe	negative	positive	OXA-1	negative	positive	rmtF	aac(6')-Ib-cr	CTX-M-15	KL64	NDM-1,CTX-M-15,OXA-48	ybt 1-; ICEKp4	2--2LV
ERR3771777_1	Europe	Europe	negative	positive	OXA-1	negative	positive	rmtC	aac(6')-Ib-cr	CTX-M-15	KL64	NDM-1,CTX-M-15,OXA-48,OXA-1,	ybt 1-; ICEKp4	92-1LV
ERR3771786_1	Europe	Europe	negative	positive	negative	negative	negative	rmtF, armA	aac(6')-Ib-cr	CTX-M-15, CTX-M-14	kl107	NDM-1,CTX-M-14, CTX-M-15,OXA-48.	ybt 1-; ICEKp4	2--2LV
ERR3772325_1	Europe	Europe	negative	positive	negative	negative	negative	rmtF	aac(6')-Ib-cr	CTX-M-15	KL64	NDM-1,CTX-M-15,OXA-48	ybt 1-; ICEKp4	2--2LV
ERR3772332_1	Europe	Europe	negative	positive	OXA-1	negative	positive	rmtC	aac(6')-Ib-cr	CTX-M-15	KL64	NDM-1,CTX-M-15,OXA-48,OXA-1,	ybt 1-; ICEKp4 (incomplete)	92-2LV
ERR3771730_1	Europe	Europe	negative	positive	OXA-1	negative	positive	negative	aac(6')-Ib-cr	CTX-M-15	KL64	NDM-1,CTX-M-15,OXA-48,OXA-1,	ybt 16; ICEKp12	28--1LV
ERR3771744_1	Europe	Europe	negative	positive	negative	negative	negative	rmtC	negative	negative	kl112	NDM-1,OXA-48	ybt 16; ICEKp12	287
ERR3771747_1	Europe	Europe	negative	positive	negative	negative	negative	rmtC	negative	negative	kl112	NDM-1,OXA-48	ybt 16; ICEKp12	287
ERR3771749_1	Europe	Europe	aph(3')-VI	positive	OXA-1,OXA-9	negative	positive	negative	aac(6')-Ib-cr	CTX-M-15	kl112	NDM-1,CTX-M-15,OXA-48,OXA-1, OXA-9,	ybt 16; ICEKp12	287
ERR3771787_1	Europe	Europe	negative	positive	negative	negative	negative	negative	negative	negative	kl64	NDM-1,OXA-48.	ybt 16; ICEKp12	28-
ERR3771796_1	Europe	Europe	negative	positive	OXA-1	negative	positive	negative	aac(6')-Ib-cr	CTX-M-15	KL64	NDM-1,CTX-M-15,OXA-48,OXA-1,	ybt 16; ICEKp12	28-
ERR3771797_1	Europe	Europe	negative	positive	OXA-1	negative	positive	negative	aac(6')-Ib-cr	CTX-M-15	kl107	NDM-1,CTX-M-15,OXA-48, OXA-1,	ybt 16; ICEKp12	28--1LV
ERR3772338_1	Europe	Europe	negative	positive	OXA-1	negative	positive	negative	aac(6')-Ib-cr	CTX-M-15	KL64	NDM-1,CTX-M-15,OXA-48,OXA-1,	ybt 16; ICEKp12	28--1LV
ERR3771784_1	Europe	Europe	negative	positive	OXA-1,OXA-9	negative	positive	negative	aac(6')-Ib-cr	CTX-M-15	KL64	NDM-1,CTX-M-15,OXA-48,OXA-1	ybt 16; ICEKp12	28-
ERR3771731_1	Europe	Europe	aph(3')-VI	positive	OXA-1	negative	negative	armA	aac(6')-Ib-cr	CTX-M-15,CTX-M-14	KL64	NDM-1,CTX-M-15,CTX-M-14,OXA-48,OXA-1,	ybt 9; ICEKp3	183-2LV
ERR3771795_1	Europe	Europe	negative	positive	OXA-1	negative	positive	negative	aac(6')-Ib-cr	CTX-M-15	kl107	NDM-1,CTX-M-15,OXA-48,OXA-1,	ybt 9; ICEKp3	183
ERR1761515_1	Germany	Europe	negative	negative	negative	negative	negative	rmtF	aac(6')-Ib-cr	CTX-M-15	KL64	NDM-1,CTX-M-15,SHV-11,	ybt 1-; ICEKp4	2--2LV
SRR12518021_1	Italy	Europe	aph(3')-VI	negative	OXA-1,OXA-9	negative	negative	armA	aac(6')-Ib-cr	CTX-M-15	KL64	NDM-1,CTX-M-15,OXA-1, OXA-9,	ybt 9; ICEKp3	183-2LV
SRR12518023_1	Italy	Europe	aph(3')-VI	negative	OXA-1,OXA-9	negative	negative	armA	aac(6')-Ib-cr	CTX-M-15	KL64	NDM-1,CTX-M-15,OXA-1, OXA-9,	ybt 9; ICEKp3	183-2LV
SRR12518041_1	Italy	Europe	aph(3')-VI	negative	OXA-1,OXA-9	negative	negative	armA	aac(6')-Ib-cr	CTX-M-15	KL64	NDM-1,CTX-M-15,OXA-1, OXA-9,	ybt 9; ICEKp3	183-2LV
SRR12518059_1	Italy	Europe	aph(3')-VI	negative	OXA-1,OXA-9	negative	negative	armA	aac(6')-Ib-cr	CTX-M-15	KL64	NDM-1,CTX-M-15,OXA-1, OXA-9,	ybt 9; ICEKp3	183-2LV
SRR12518060_1	Italy	Europe	aph(3')-VI	negative	OXA-1,OXA-9	negative	negative	armA	aac(6')-Ib-cr	CTX-M-15	KL64	NDM-1,CTX-M-15,OXA-1, OXA-9,	ybt 9; ICEKp3	183-2LV
SRR12785638_1	Italy	Europe	aph(3')-VI	negative	OXA-1,OXA-9	negative	negative	armA	aac(6')-Ib-cr	CTX-M-15	KL64	NDM-1,CTX-M-15,OXA-1, OXA-9,	ybt 9; ICEKp3	183-2LV
SRR12785639_1	Italy	Europe	aph(3')-VI	negative	OXA-1,OXA-9	negative	negative	armA	aac(6')-Ib-cr	CTX-M-15	KL64	NDM-1,CTX-M-15,OXA-1, OXA-9,	ybt 9; ICEKp3	183-2LV
SRR10541823_1	Peru	South-America	negative	negative	OXA-1	negative	positive	negative	aac(6')-Ib-cr	CTX-M-15	kl64	NDM-1,CTX-M-15,OXA-1,	non	non
SRR10541824_1	Peru	South-America	negative	negative	OXA-1	negative	positive	negative	aac(6')-Ib-cr	CTX-M-15	kl64	NDM-1,CTX-M-15, OXA-1,	non	non
SRR10541825_1	Peru	South-America	negative	negative	OXA-1	negative	positive	negative	aac(6')-Ib-cr	CTX-M-15	kl64	NDM-1,CTX-M-15, OXA-1,	non	non
SRR10541826_1	Peru	South-America	negative	negative	OXA-1	negative	positive	negative	aac(6')-Ib-cr	CTX-M-15	KL64	NDM-1,CTX-M-15, OXA-1,	non	non
SRR10541827_1	Peru	South-America	negative	negative	OXA-1	negative	positive	negative	aac(6')-Ib-cr	CTX-M-15	KL64	NDM-1,CTX-M-15, OXA-1,	non	non
SRR8919615_1	Southeast Asia	Asia	negative	negative	OXA-1	negative	positive	negative	aac(6')-Ib-cr	CTX-M-15	kl10	NDM-1,CTX-M-15,OXA-1,	ybt 1-; ICEKp4	78
SRR8919620_1	Southeast Asia	Asia	negative	negative	OXA-1	negative	positive	negative	aac(6')-Ib-cr	CTX-M-15	kl10	NDM-1,CTX-M-15,OXA-1,	ybt 1-; ICEKp4	78
SRR8916519_1	Southeast Asia	Asia	aph(3')-VI	negative	OXA-1	negative	negative	negative	aac(6')-Ib-cr	CTX-M-15	KL64	NDM-1,CTX-M-15,OXA-1	ybt 9; ICEKp3	183-4LV
SRR8919607_1	Southeast Asia	Asia	aph(3')-VI	negative	OXA-1	negative	negative	negative	aac(6')-Ib-cr	CTX-M-15	KL64	CTX-M-15,OXA-1,	ybt 9; ICEKp3	183-2LV
ERR3063444_1	spain	Europe	negative	negative	OXA-1	negative	negative	rmtF	aac(6')-Ib-cr	CTX-M-15	KL64	NDM-1,CTX-M-15, SHV-11,OXA-1	ybt 1-; ICEKp4	2--2LV
ERR3063467_1	spain	Europe	negative	negative	negative	negative	negative	rmtF	aac(6')-Ib-cr	CTX-M-15	KL64	NDM-1,CTX-M-15,SHV-11,	ybt 1-; ICEKp4	2--2LV
ERR3063471_1	spain	Europe	negative	negative	negative	negative	negative	rmtF	aac(6')-Ib-cr	CTX-M-15	KL64	NDM-1,CTX-M-15,SHV-11,	ybt 1-; ICEKp4	2--2LV
ERR3063478_1	spain	Europe	negative	negative	negative	negative	negative	rmtF	aac(6')-Ib-cr	CTX-M-15	KL64	NDM-1,CTX-M-15,SHV-11,	ybt 1-; ICEKp4	2--2LV
ERR3081538_1	spain	Europe	negative	negative	negative	negative	negative	rmtF	aac(6')-Ib-cr	CTX-M-15	KL64	NDM-1,CTX-M-15,SHV-11,	ybt 1-; ICEKp4	2--2LV
ERR3081539_1	spain	Europe	negative	negative	negative	negative	negative	rmtF	aac(6')-Ib-cr	CTX-M-15	KL64	NDM-1,CTX-M-15,SHV-11,	ybt 1-; ICEKp4	2--2LV
ERR3081540_1	spain	Europe	negative	negative	negative	negative	negative	rmtF	aac(6')-Ib-cr	CTX-M-15	KL64	NDM-1,CTX-M-15,SHV-11,	ybt 1-; ICEKp4	2--2LV
ERR3081555_1	spain	Europe	negative	positive	negative	negative	negative	rmtF	aac(6')-Ib-cr	CTX-M-15	KL64	NDM-1,CTX-M-15,SHV-11,OXA-48	ybt 1-; ICEKp4	2--2LV
ERR3081556_1	spain	Europe	negative	positive	negative	negative	negative	rmtF	aac(6')-Ib-cr	CTX-M-15	KL64	NDM-1,CTX-M-15,SHV-11,OXA-48	ybt 1-; ICEKp4	2--2LV
SRR5884793_1	USA	North-America	negative	negative	OXA-1	negative	negative	rmtC	aac(6')-Ib-cr	CTX-M-15	kl64	NDM-1,CTX-M-15,OXA-232,OXA-1,	non	non
SRR8984905_1	USA	North-America	negative	negative	negative	negative	negative	rmtC	negative	CTX-M-15	KL64	NDM-1,CTX-M-15,	non	non
SRR14402323_1	USA	North-America	aph(3')-VI	negative	negative	positive	negative	armA	negative	negative	KL64	NDM-1,	non	non
SRR14402324_1	USA	North-America	aph(3')-VI	negative	negative	positive	negative	armA	negative	negative	KL64	NDM-1	non	non
SRR14402325_1	USA	North-America	aph(3')-VI	negative	negative	positive	negative	armA	negative	negative	KL64	NDM-1	non	non
SRR14402326_1	USA	North-America	aph(3')-VI	negative	negative	positive	negative	armA	negative	negative	KL64	NDM-1,	non	non
SRR14402327_1	USA	North-America	aph(3')-VI	negative	negative	positive	negative	armA	negative	negative	KL64	NDM-1,	non	non
SRR14402328_1	USA	North-America	negative	negative	negative	positive	negative	armA	negative	negative	KL64	NDM-1,	non	non
SRR14402329_1	USA	North-America	aph(3')-VI	negative	negative	positive	negative	armA	negative	negative	KL64	NDM-1,	non	non
SRR14402330_1	USA	North-America	aph(3')-VI	negative	negative	positive	negative	armA	negative	negative	KL64	NDM-1,	non	non
SRR14402331_1	USA	North-America	aph(3')-VI	negative	negative	positive	negative	armA	negative	negative	KL64	NDM-1	non	non
SRR14402336_1	USA	North-America	aph(3')-VI	negative	negative	positive	negative	negative	negative	negative	kl64	NDM-1,	non	non
SRR14402337_1	USA	North-America	negative	negative	negative	negative	negative	negative	aac(6')-Ib-cr	negative	KL64	NDM-1, KPC-3,	non	non
SRR14402340_1	USA	North-America	aph(3')-VI	negative	OXA-9	positive	negative	armA	aac(6')-Ib-cr	negative	KL64	NDM-1,OXA-9,	non	non
SRR14402341_1	USA	North-America	aph(3')-VI	negative	negative	positive	negative	armA	negative	negative	KL64	NDM-1,	non	non
SRR14402342_1	USA	North-America	aph(3')-VI	negative	negative	positive	negative	armA	negative	negative	KL64	NDM-1	non	non
SRR14402345_1	USA	North-America	aph(3')-VI	negative	negative	positive	negative	armA	negative	negative	KL64	NDM-1,	non	non
SRR14402347_1	USA	North-America	aph(3')-VI	negative	negative	positive	negative	armA	negative	negative	kl64	NDM-1,	non	non
SRR14402348_1	USA	North-America	aph(3')-VI	negative	negative	positive	negative	armA	negative	negative	KL64	NDM-1	non	non
SRR14402349_1	USA	North-America	aph(3')-VI	negative	negative	positive	negative	armA	negative	negative	KL64	NDM-1,	non	non
SRR14402350_1	USA	North-America	aph(3')-VI	negative	negative	positive	negative	armA	negative	negative	KL64	NDM-1,	non	non
SRR14402354_1	USA	North-America	aph(3')-VI	negative	negative	positive	negative	armA	negative	negative	KL64	NDM-1,	non	non
SRR14402363_1	USA	North-America	aph(3')-VI	negative	negative	positive	negative	armA	negative	negative	KL64	NDM-1	non	non
SRR14402353_1	USA	North-America	aph(3')-VI	negative	negative	positive	negative	armA	negative	negative	KL64	NDM-1,	non	non
SRR14402356_1	USA	North-America	aph(3')-VI	negative	negative	positive	negative	armA	negative	negative	KL64	NDM-1,	non	non
SRR14402357_1	USA	North-America	aph(3')-VI	negative	negative	positive	negative	negative	negative	negative	KL64	NDM-1	non	non
SRR14402360_1	USA	North-America	aph(3')-VI	negative	negative	positive	negative	armA	negative	negative	kl64	NDM-1,SHV-11.	non	non
SRR14402361_1	USA	North-America	aph(3')-VI	negative	negative	positive	negative	armA	negative	negative	kl64	NDM-1,OXA-10.	non	non
SRR14402362_1	USA	North-America	aph(3')-VI	negative	OXA-1	positive	positive	armA	aac(6')-Ib-cr	negative	KL64	NDM-1,OXA-1, SHV-11	non	non
SRR14402365_1	USA	North-America	aph(3')-VI	negative	negative	positive	negative	armA	negative	negative	KL64	NDM-1	non	non
SRR14402367_1	USA	North-America	aph(3')-VI	negative	negative	positive	negative	armA	negative	negative	KL64	NDM-1,	non	non
SRR14402368_1	USA	North-America	aph(3')-VI	negative	OXA-1	positive	positive	armA	aac(6')-Ib-cr	negative	KL64	NDM-1,OXA-1,	non	non
SRR14402369_1	USA	North-America	aph(3')-VI	negative	negative	positive	negative	armA	negative	negative	KL64	NDM-1,	non	non
SRR14402372_1	USA	North-America	aph(3')-VI	negative	negative	negative	negative	armA	negative	negative	KL64	NDM-1,	non	non
SRR14402373_1	USA	North-America	aph(3')-VI	negative	negative	negative	negative	armA	negative	negative	kl64	NDM-1,	non	non
SRR14402374_1	USA	North-America	aph(3')-VI	negative	negative	positive	negative	armA	negative	negative	KL64	NDM-1	non	non
SRR14402375_1	USA	North-America	aph(3')-VI	negative	OXA-1	positive	positive	armA	aac(6')-Ib-cr	negative	KL64	NDM-1,OXA-1,	non	non
SRR14402376_1	USA	North-America	aph(3')-VI	negative	negative	positive	negative	armA	negative	negative	KL64	NDM-1,	non	non
SRR14402379_1	USA	North-America	aph(3')-VI	negative	negative	positive	negative	armA	negative	negative	KL64	NDM-1	non	non
SRR14402380_1	USA	North-America	aph(3')-VI	negative	negative	positive	negative	armA	negative	negative	kl64	NDM-1,	non	non
SRR14402382_1	USA	North-America	aph(3')-VI	negative	negative	positive	negative	armA	negative	negative	kl64	NDM-1,	non	non
SRR14402384_1	USA	North-America	aph(3')-VI	negative	negative	positive	negative	negative	negative	negative	kl107	NDM-1,	non	non
SRR14402399_1	USA	North-America	aph(3')-VI	negative	negative	positive	negative	armA	negative	negative	KL64	NDM-1,	non	non
SRR14402421_1	USA	North-America	aph(3')-VI	negative	negative	positive	negative	armA	negative	negative	KL64	NDM-1,	non	non
SRR14402433_1	USA	North-America	aph(3')-VI	negative	negative	positive	negative	armA	negative	negative	KL64	NDM-1.	non	non
SRR14402440_1	USA	North-America	aph(3')-VI	negative	negative	positive	negative	armA	negative	negative	KL64	NDM-1,	non	non
SRR14402502_1	USA	North-America	aph(3')-VI	negative	negative	positive	negative	armA	negative	negative	KL64	NDM-1,	non	non
SRR14402513_1	USA	North-America	aph(3')-VI	negative	negative	positive	negative	armA	negative	negative	KL64	NDM-1,	non	non
SRR14402571_1	USA	North-America	aph(3')-VI	negative	negative	positive	negative	armA	negative	negative	KL64	NDM-1,	non	non
SRR14402586_1	USA	North-America	negative	negative	negative	positive	negative	armA	negative	negative	KL64	NDM-1.	non	non
SRR14402588_1	USA	North-America	aph(3')-VI	negative	negative	positive	negative	armA	negative	negative	KL64	NDM-1,	non	non
SRR14402590_1	USA	North-America	aph(3')-VI	negative	negative	positive	negative	armA	negative	negative	KL64	NDM-1,	non	non
SRR14402591_1	USA	North-America	aph(3')-VI	negative	negative	negative	negative	armA	negative	negative	KL64	NDM-1	non	non
SRR14402592_1	USA	North-America	aph(3')-VI	negative	negative	positive	negative	armA	negative	negative	KL64	NDM-1	non	non
SRR14402596_1	USA	North-America	aph(3')-VI	negative	negative	positive	negative	armA	negative	negative	KL64	NDM-1,	non	non
SRR14402599_1	USA	North-America	aph(3')-VI	negative	negative	positive	negative	armA	negative	negative	KL64	NDM-1,	non	non
SRR14402601_1	USA	North-America	aph(3')-VI	negative	negative	positive	negative	armA	negative	negative	KL64	NDM-1,	non	non
SRR14402611_1	USA	North-America	aph(3')-VI	negative	negative	positive	negative	armA	negative	negative	KL64	NDM-1,	non	non
SRR14402624_1	USA	North-America	aph(3')-VI	negative	negative	positive	negative	armA	negative	negative	KL64	NDM-1,	non	non
SRR14402626_1	USA	North-America	aph(3')-VI	negative	negative	positive	negative	armA	negative	negative	KL64	NDM-1,	non	non
SRR14402629_1	USA	North-America	aph(3')-VI	negative	negative	positive	negative	negative	negative	negative	kl64	NDM-1,	non	non
SRR14402632_1	USA	North-America	negative	negative	negative	positive	negative	armA	negative	negative	kl64	NDM-1,	non	non
SRR14402633_1	USA	North-America	aph(3')-VI	negative	negative	positive	negative	armA	negative	negative	KL64	NDM-1,	non	non
SRR14402635_1	USA	North-America	aph(3')-VI	negative	negative	positive	negative	armA	negative	negative	KL64	NDM-1,	non	non
SRR14402637_1	USA	North-America	aph(3')-VI	negative	negative	positive	negative	armA	negative	negative	KL64	NDM-1,	non	non
SRR14402639_1	USA	North-America	aph(3')-VI	negative	negative	positive	negative	armA	negative	negative	KL64	NDM-1,	non	non
SRR14402640_1	USA	North-America	aph(3')-VI	negative	negative	positive	negative	armA	negative	negative	KL64	NDM-1,	non	non
SRR14402641_1	USA	North-America	aph(3')-VI	negative	negative	positive	negative	armA	negative	negative	kl64	NDM-1,	non	non
SRR14402643_1	USA	North-America	aph(3')-VI	negative	negative	positive	negative	armA	negative	negative	KL64	NDM-1,	non	non
SRR14402648_1	USA	North-America	aph(3')-VI	negative	negative	negative	negative	armA	negative	negative	KL64	NDM-1,	non	non
SRR14402655_1	USA	North-America	aph(3')-VI	negative	negative	positive	negative	armA	negative	negative	KL64	NDM-1,	non	non
SRR14402657_1	USA	North-America	aph(3')-VI	negative	negative	positive	negative	armA	negative	negative	KL64	NDM-1,	non	non
SRR14402658_1	USA	North-America	aph(3')-VI	negative	negative	positive	negative	armA	negative	negative	KL64	NDM-1,	non	non
SRR14402660_1	USA	North-America	aph(3')-VI	negative	negative	positive	negative	armA	negative	negative	KL64	NDM-1,	non	non
SRR14402661_1	USA	North-America	aph(3')-VI	negative	negative	positive	negative	armA	negative	negative	KL64	NDM-1,	non	non
SRR14402662_1	USA	North-America	aph(3')-VI	negative	negative	positive	negative	armA	negative	negative	KL64	NDM-1,	non	non
SRR14402669_1	USA	North-America	aph(3')-VI	negative	negative	positive	negative	armA	negative	negative	kl64	NDM-1,	non	non
SRR14402665_1	USA	North-America	aph(3')-VI	negative	negative	positive	negative	armA	negative	negative	kl64	NDM-1,	non	non
SRR14402667_1	USA	North-America	aph(3')-VI	negative	negative	positive	negative	armA	negative	negative	kl64	NDM-1.	non	non
SRR14402670_1	USA	North-America	aph(3')-VI	negative	negative	positive	negative	armA	negative	negative	kl64	NDM-1,	non	non
SRR14402678_1	USA	North-America	aph(3')-VI	negative	negative	positive	negative	armA	negative	negative	kl64	NDM-1,	non	non
SRR14402680_1	USA	North-America	aph(3')-VI	negative	negative	positive	negative	armA	negative	negative	kl64	NDM-1,	non	non
SRR14402682_1	USA	North-America	aph(3')-VI	negative	negative	positive	negative	armA	negative	negative	kl64	NDM-1,	non	non
SRR14402684_1	USA	North-America	aph(3')-VI	negative	negative	negative	negative	armA	negative	negative	kl64	NDM-1,	non	non
SRR14402685_1	USA	North-America	aph(3')-VI	negative	negative	positive	negative	armA	negative	negative	kl64	NDM-1.	non	non
SRR14402688_1	USA	North-America	aph(3')-VI	negative	negative	positive	negative	armA	negative	negative	kl64	NDM-1	non	non
SRR14402690_1	USA	North-America	aph(3')-VI	negative	negative	positive	negative	armA	negative	negative	kl64	NDM-1	non	non
SRR14402693_1	USA	North-America	aph(3')-VI	negative	negative	positive	negative	armA	negative	negative	kl64	NDM-1,	non	non
SRR14402694_1	USA	North-America	aph(3')-VI	negative	negative	positive	negative	armA	negative	negative	kl64	NDM-1,	non	non
SRR14402703_1	USA	North-America	aph(3')-VI	negative	negative	positive	negative	armA	negative	negative	kl64	NDM-1,	non	non
SRR14402704_1	USA	North-America	aph(3')-VI	negative	negative	positive	negative	armA	negative	negative	kl64	NDM-1,	non	non
SRR14402706_1	USA	North-America	aph(3')-VI	negative	negative	positive	negative	armA	negative	negative	kl64	KPC-3, NDM-1,	non	non
SRR14402707_1	USA	North-America	aph(3')-VI	negative	negative	positive	negative	armA	negative	negative	kl64	NDM-1,SHV-11.	non	non
SRR14402708_1	USA	North-America	aph(3')-VI	negative	negative	positive	negative	armA	negative	negative	kl64	NDM-1,	non	non
SRR14402710_1	USA	North-America	aph(3')-VI	negative	negative	positive	negative	armA	negative	negative	kl64	NDM-1,SHV-11.	non	non
SRR14402711_1	USA	North-America	aph(3')-VI	negative	negative	positive	negative	armA	negative	negative	kl64	NDM-1,	non	non
SRR14402715_1	USA	North-America	aph(3')-VI	negative	negative	positive	negative	armA	negative	negative	kl64	NDM-1,	non	non
SRR14402722_1	USA	North-America	aph(3')-VI	negative	negative	positive	negative	armA	negative	negative	kl64	NDM-1,	non	non
SRR14402723_1	USA	North-America	aph(3')-VI	negative	negative	positive	negative	armA	negative	negative	kl64	NDM-1,	non	non
SRR14402724_1	USA	North-America	aph(3')-VI	negative	negative	positive	negative	armA	negative	negative	kl64	NDM-1,	non	non
SRR14402741_1	USA	North-America	aph(3')-VI	negative	negative	positive	negative	armA	negative	negative	kl64	NDM-1,	non	non
SRR14402744_1	USA	North-America	aph(3')-VI	negative	negative	positive	negative	armA	negative	negative	kl64	NDM-1,	non	non
SRR14402748_1	USA	North-America	aph(3')-VI	negative	negative	positive	negative	armA	negative	negative	kl64	KPC-3,NDM-1,	non	non
SRR14402749_1	USA	North-America	aph(3')-VI	OXA-48	negative	positive	negative	armA	aac(6')-Ib-cr	negative	kl64	KPC-3,NDM-1,,OXA-9,	non	non
SRR14402750_1	USA	North-America	aph(3')-VI	negative	negative	positive	negative	armA	negative	negative	kl64	NDM-1,	non	non
SRR14402751_1	USA	North-America	aph(3')-VI	negative	negative	positive	negative	armA	negative	negative	kl64	NDM-1,	non	non
SRR14402752_1	USA	North-America	aph(3')-VI	negative	negative	positive	negative	armA	negative	negative	kl64	NDM-1,	non	non
SRR14402756_1	USA	North-America	aph(3')-VI	negative	negative	positive	negative	armA	negative	negative	kl64	NDM-1,	non	non
SRR14402759_1	USA	North-America	negative	negative	negative	positive	negative	armA	negative	negative	kl64	NDM-1,	non	non
SRR14402768_1	USA	North-America	aph(3')-VI	negative	negative	positive	negative	armA	negative	negative	kl64	NDM-1,	non	non
SRR14402769_1	USA	North-America	aph(3')-VI	negative	negative	positive	negative	armA	negative	negative	kl64	NDM-1,	non	non
SRR14402771_1	USA	North-America	aph(3')-VI	negative	negative	positive	negative	armA	negative	negative	kl64	NDM-1,	non	non
SRR14402772_1	USA	North-America	aph(3')-VI	negative	negative	positive	negative	armA	negative	negative	kl64	NDM-1,	non	non
SRR14402779_1	USA	North-America	aph(3')-VI	negative	negative	positive	negative	armA	negative	negative	kl64	NDM-1	non	non
SRR14402780_1	USA	North-America	aph(3')-VI	negative	negative	positive	negative	armA	negative	negative	kl64	NDM-1,	non	non
SRR14402783_1	USA	North-America	aph(3')-VI	negative	negative	positive	negative	armA	aac(6')-Ib-cr	negative	kl64	NDM-1,	non	non
SRR14402785_1	USA	North-America	aph(3')-VI	negative	negative	positive	negative	armA	negative	negative	kl64	NDM-1	non	non
SRR14402788_1	USA	North-America	aph(3')-VI	negative	negative	positive	negative	armA	negative	negative	kl64	NDM-1,	non	non
SRR14402789_1	USA	North-America	aph(3')-VI	negative	negative	positive	negative	armA	negative	negative	kl64	NDM-1,	non	non
SRR14402790_1	USA	North-America	aph(3')-VI	negative	negative	positive	negative	armA	negative	negative	kl64	NDM-1,	non	non
SRR14402792_1	USA	North-America	aph(3')-VI	negative	negative	positive	negative	armA	negative	negative	kl64	NDM-1,	non	non
SRR14402799_1	USA	North-America	aph(3')-VI	negative	negative	positive	negative	armA	negative	negative	kl64	NDM-1	non	non
SRR14402802_1	USA	North-America	aph(3')-VI	negative	negative	positive	negative	armA	negative	negative	kl64	NDM-1,	non	non
SRR14402803_1	USA	North-America	aph(3')-VI	negative	negative	positive	negative	armA	negative	negative	kl64	NDM-1,	non	non
SRR14402805_1	USA	North-America	aph(3')-VI	negative	negative	positive	negative	armA	negative	negative	kl64	NDM-1,	non	non
SRR14402807_1	USA	North-America	aph(3')-VI	negative	negative	positive	negative	armA	negative	negative	kl64	NDM-1	non	non
SRR14402776	USA	North-America	aph(3')-VI	negative	negative	positive	negative	armA	negative	negative	KL64	NDM-1,SHV-11.	non	non
SRR14402352	USA	North-America	aph(3')-VI	negative	negative	positive	negative	negative	negative	negative	KL64	NDM-1	non	non
SRR3228444	India	Asia	aph(3')-VI	negative	OXA-1,OXA-9	negative	negative	negative	aac(6')-Ib-cr	CTX-M-15	KL64	NDM-1, CTX-M-15, OXA-1, OXA-9, TEM-1, SHV
