# Supplementary material for: Various arrangements of mobile genetic elements among CC147 subpopulations of Klebsiella pneumoniae harboring blaNDM-1: a comparative genomic analysis of carbapenem resistant strains
Source: J Biomed Sci. 2023 Aug 25;30:73. doi: 10.1186/s12929-023-00960-0 (PMC10464136; doi:10.1186/s12929-023-00960-0)
Supplement: Supplementary file 3 — Additional file 3. Characteristics of ST147 K. pneumoniae genomes deposited from Iran and countries in our geographic region. [file 12929_2023_960_MOESM3_ESM.xlsx]

## Sheet: in Project Klebsiella_all a...
#Missing values in Distance Columns	Perc. Good Targets	Avg. Coverage (Assembled)	Approximated Genome Size (Mbases)	Top Species Match Identity	Top Species Match	Sample ID	ST	Complex Type	Epi Info	Cluster/Outbreak	Collection Date	Country of Isolation	City of Isolation	ZIP of Isolation	Lat/Long of Isolation	Lat/Long Resolution	CC	Carbapenem	fimA	fimB	fimC	fimD	fimE	fimF	fimG	fimH	fimI	fimK	fyuA	iroE	iroN	irp1	irp2	iucA	iucB	iucC	iucD	iutA	mrkA	mrkB	mrkC	mrkD	mrkF	mrkH	mrkI	mrkJ	rmpA	rmpA2	wzi
0	99.6	?	5.7	1.00	Klebsiella pneumoniae	DTU-185	147	1569	?	?	2015	Iran	?	?	?	?	?	blaNDM-1	fimA	fimB	fimC	fimD	fimE	fimF	fimG	fimH	fimI	fimK	?	iroE	?	?	?	?	?	?	?	?	mrkA	mrkB	mrkC	mrkD	mrkF	mrkH	mrkI	mrkJ	?	?	wzi
0	99.6	?	5.6	1.00	Klebsiella pneumoniae	DTU-500	147	5643	?	?	2015	Iran	?	?	?	?	?	blaNDM-1	fimA	fimB	fimC	fimD	fimE	fimF	fimG	fimH	fimI	fimK	?	iroE	?	?	?	?	?	?	?	?	mrkA	mrkB	mrkC	mrkD	mrkF	mrkH	mrkI	mrkJ	?	?	wzi
0	99.5	?	5.6	1.00	Klebsiella pneumoniae	DTU-558	147	1569	?	?	2016	Iran	?	?	?	?	?	blaNDM-1	fimA	fimB	fimC	fimD	fimE	fimF	fimG	fimH	fimI	fimK	?	iroE	?	?	?	?	?	?	?	?	?	?	?	?	?	?	?	?	?	?	wzi
0	99.5	?	5.6	1.00	Klebsiella pneumoniae	DTU-589	147	1569	?	?	2016	Iran	?	?	?	?	?	blaNDM-1	fimA	fimB	fimC	fimD	fimE	fimF	fimG	fimH	fimI	fimK	?	iroE	?	?	?	?	?	?	?	?	?	?	?	?	?	?	?	?	?	?	wzi
0	99.5	?	5.6	1.00	Klebsiella pneumoniae	DTU-640	147	1569	?	?	2016	Iran	?	?	?	?	?	blaNDM-1	fimA	fimB	fimC	fimD	fimE	fimF	fimG	fimH	fimI	fimK	?	iroE	?	?	?	?	?	?	?	?	?	?	?	?	?	?	?	?	?	?	wzi
0	99.5	?	5.7	1.00	Klebsiella pneumoniae	DTU-653	147	1569	?	?	2016	Iran	?	?	?	?	?	blaNDM-1	fimA	fimB	fimC	fimD	fimE	fimF	fimG	fimH	fimI	fimK	?	iroE	?	?	?	?	?	?	?	?	?	?	?	?	?	?	?	?	?	?	wzi
0	99.5	?	5.6	1.00	Klebsiella pneumoniae	DTU-655	147	1569	?	?	2016	Iran	?	?	?	?	?	blaNDM-1 / blaOXA-48 (carbapenemase)	fimA	fimB	fimC	fimD	fimE	fimF	fimG	fimH	fimI	fimK	?	iroE	?	?	?	?	?	?	?	?	?	?	?	?	?	?	?	?	?	?	wzi
0	99.5	?	5.6	1.00	Klebsiella pneumoniae	DTU-697	147	1569	?	?	2016	Iran	?	?	?	?	?	blaNDM-1	fimA	fimB	fimC	fimD	fimE	fimF	fimG	fimH	fimI	fimK	?	iroE	?	?	?	?	?	?	?	?	?	?	?	?	?	?	?	?	?	?	wzi
0	99.5	?	5.7	1.00	Klebsiella pneumoniae	DTU-718	147	1569	?	?	2016	Iran	?	?	?	?	?	blaNDM-1	fimA	fimB	fimC	fimD	fimE	fimF	fimG	fimH	fimI	fimK	?	iroE	?	?	?	?	?	?	?	?	?	?	?	?	?	?	?	?	?	?	wzi
0	96.9	?	5.3	1.00	Klebsiella pneumoniae	In-1	147	7926	?	?	?	India	?	?	?	?	?		fimA	fimB	fimC	fimD	fimE	fimF	fimG	fimH	fimI	fimK	?	iroE	?	?	?	?	?	?	?	?	mrkA	mrkB	mrkC	mrkD	mrkF	mrkH	mrkI	mrkJ	?	?	?
0	99.2	?	5.6	1.00	Klebsiella pneumoniae	In-10	147	9021	?	?	?	India	?	?	?	?	?		fimA	fimB	fimC	fimD	fimE	fimF	fimG	fimH	fimI	fimK	fyuA	iroE	?	irp1	irp2	?	?	?	?	?	mrkA	mrkB	mrkC	mrkD	mrkF	mrkH	mrkI	mrkJ	?	?	wzi
0	99.5	?	5.6	1.00	Klebsiella pneumoniae	In-11	147	8433	?	?	?	India	?	?	?	?	?	blaNDM-1	fimA	fimB	fimC	fimD	fimE	fimF	fimG	fimH	fimI	fimK	fyuA	iroE	?	irp1	irp2	?	?	?	?	?	mrkA	mrkB	mrkC	mrkD	mrkF	mrkH	mrkI	mrkJ	?	?	wzi
0	98.5	?	5.6	1.00	Klebsiella pneumoniae	In-12	147	9022	?	?	?	India	?	?	?	?	?		fimA	fimB	fimC	fimD	fimE	fimF	fimG	fimH	fimI	fimK	?	iroE	?	?	?	?	?	?	?	?	mrkA	mrkB	mrkC	mrkD	mrkF	mrkH	mrkI	mrkJ	?	?	wzi
0	99.3	?	5.7	1.00	Klebsiella pneumoniae	In-13	147	3180	?	?	?	India	?	?	?	?	?	blaNDM-5	fimA	fimB	fimC	fimD	fimE	fimF	fimG	fimH	fimI	fimK	?	iroE	?	?	?	?	?	?	?	?	mrkA	mrkB	mrkC	mrkD	mrkF	mrkH	mrkI	mrkJ	?	?	wzi
0	99.4	?	5.8	1.00	Klebsiella pneumoniae	In-14	147	4996	?	?	?	India	?	?	?	?	?	blaNDM-5 / blaOXA-181 (carbapenemase)	fimA	fimB	fimC	fimD	fimE	fimF	fimG	fimH	fimI	fimK	fyuA	iroE	?	irp1	irp2	?	?	?	?	?	mrkA	mrkB	mrkC	mrkD	mrkF	mrkH	mrkI	mrkJ	?	?	wzi
0	99.3	?	6.0	1.00	Klebsiella pneumoniae	In-15	147	4996	?	?	?	India	?	?	?	?	?	blaNDM-5 / blaOXA-181 (carbapenemase)	fimA	fimB	fimC	fimD	fimE	fimF	fimG	fimH	fimI	fimK	fyuA	iroE	?	irp1	irp2	?	?	?	?	?	mrkA	mrkB	mrkC	mrkD	mrkF	mrkH	mrkI	mrkJ	?	?	wzi
0	99.3	?	5.7	1.00	Klebsiella pneumoniae	In-16	147	5312	?	?	?	India	?	?	?	?	?	blaOXA-232 (carbapenemase)	fimA	fimB	fimC	fimD	fimE	fimF	fimG	fimH	fimI	fimK	?	iroE	?	?	?	iucA	iucB	iucC	iucD	iutA	mrkA	mrkB	mrkC	mrkD	mrkF	mrkH	mrkI	mrkJ	?	rmpA2	wzi
0	99.2	?	5.6	1.00	Klebsiella pneumoniae	In-17	147	5312	?	?	?	India	?	?	?	?	?	blaOXA-232 (carbapenemase)	fimA	fimB	fimC	fimD	fimE	fimF	fimG	fimH	fimI	fimK	?	iroE	?	?	?	?	?	?	?	?	mrkA	mrkB	mrkC	mrkD	mrkF	mrkH	mrkI	mrkJ	?	?	wzi
0	99.3	?	5.6	1.00	Klebsiella pneumoniae	In-18	147	8232	?	?	?	India	?	?	?	?	?	blaOXA-181 (carbapenemase)	fimA	fimB	fimC	fimD	fimE	fimF	fimG	fimH	fimI	fimK	fyuA	iroE	?	irp1	irp2	?	?	?	?	?	mrkA	mrkB	mrkC	mrkD	mrkF	mrkH	mrkI	mrkJ	?	?	wzi
0	98.5	?	5.5	1.00	Klebsiella pneumoniae	In-19	147	9029	?	?	?	India	?	?	?	?	?	blaNDM-5 / blaOXA-181 (carbapenemase)	fimA	fimB	fimC	fimD	fimE	fimF	fimG	fimH	fimI	fimK	fyuA	iroE	?	irp1	irp2	?	?	?	?	?	mrkA	mrkB	mrkC	mrkD	mrkF	mrkH	mrkI	mrkJ	?	?	wzi
0	96.8	?	5.3	1.00	Klebsiella pneumoniae	In-2	147	7926	?	?	?	India	?	?	?	?	?		fimA	fimB	fimC	fimD	fimE	fimF	fimG	fimH	fimI	fimK	?	iroE	?	?	?	?	?	?	?	?	mrkA	mrkB	mrkC	mrkD	mrkF	mrkH	mrkI	mrkJ	?	?	?
0	99.4	?	5.7	1.00	Klebsiella pneumoniae	In-20	147	9029	?	?	?	India	?	?	?	?	?	blaNDM-5 / blaOXA-181 (carbapenemase)	fimA	fimB	fimC	fimD	fimE	fimF	fimG	fimH	fimI	fimK	fyuA	iroE	?	irp1	irp2	?	?	?	?	?	mrkA	mrkB	mrkC	mrkD	mrkF	mrkH	mrkI	mrkJ	?	?	wzi
0	99.3	?	5.8	1.00	Klebsiella pneumoniae	In-21	147	3180	?	?	?	India	?	?	?	?	?	blaNDM-5	fimA	fimB	fimC	fimD	fimE	fimF	fimG	fimH	fimI	fimK	?	iroE	?	?	?	?	?	?	?	?	mrkA	mrkB	mrkC	mrkD	mrkF	mrkH	mrkI	mrkJ	?	?	wzi
0	98.9	?	5.6	1.00	Klebsiella pneumoniae	In-22	147	5312	?	?	?	India	?	?	?	?	?	blaOXA-232 (carbapenemase)	fimA	fimB	fimC	fimD	fimE	fimF	fimG	fimH	fimI	fimK	?	iroE	?	?	?	?	?	?	?	?	mrkA	mrkB	mrkC	mrkD	mrkF	mrkH	mrkI	mrkJ	?	?	wzi
0	99.2	?	5.8	1.00	Klebsiella pneumoniae	In-23	147	9030	?	?	?	India	?	?	?	?	?	blaNDM-5 / blaOXA-232 (carbapenemase)	fimA	fimB	fimC	fimD	fimE	fimF	fimG	fimH	fimI	fimK	?	iroE	?	?	?	?	?	?	?	?	mrkA	mrkB	mrkC	mrkD	mrkF	mrkH	mrkI	mrkJ	?	?	wzi
0	99.4	?	5.7	1.00	Klebsiella pneumoniae	In-24	147	9029	?	?	?	India	?	?	?	?	?	blaNDM-5 / blaOXA-181 (carbapenemase)	fimA	fimB	fimC	fimD	fimE	fimF	fimG	fimH	fimI	fimK	fyuA	iroE	?	irp1	irp2	?	?	?	?	?	mrkA	mrkB	mrkC	mrkD	mrkF	mrkH	mrkI	mrkJ	?	?	wzi
0	98.5	?	5.5	1.00	Klebsiella pneumoniae	In-25	147	9029	?	?	?	India	?	?	?	?	?	blaNDM-5 / blaOXA-181 (carbapenemase)	fimA	fimB	fimC	fimD	fimE	fimF	fimG	fimH	fimI	fimK	fyuA	iroE	?	irp1	irp2	?	?	?	?	?	mrkA	mrkB	mrkC	mrkD	mrkF	mrkH	mrkI	mrkJ	?	?	wzi
0	99.3	?	5.6	1.00	Klebsiella pneumoniae	In-26	147	5312	?	?	?	India	?	?	?	?	?	blaNDM-5	fimA	fimB	fimC	fimD	fimE	fimF	fimG	fimH	fimI	fimK	?	iroE	?	?	?	?	?	?	?	?	mrkA	mrkB	mrkC	mrkD	mrkF	mrkH	mrkI	mrkJ	?	?	wzi
0	99.4	?	5.7	1.00	Klebsiella pneumoniae	In-27	147	9029	?	?	?	India	?	?	?	?	?	blaNDM-5 / blaOXA-181 (carbapenemase)	fimA	fimB	fimC	fimD	fimE	fimF	fimG	fimH	fimI	fimK	fyuA	iroE	?	irp1	irp2	?	?	?	?	?	mrkA	mrkB	mrkC	mrkD	mrkF	mrkH	mrkI	mrkJ	?	?	wzi
0	99.3	?	5.6	1.00	Klebsiella pneumoniae	In-28	147	8232	?	?	?	India	?	?	?	?	?	blaOXA-181 (carbapenemase)	fimA	fimB	fimC	fimD	fimE	fimF	fimG	fimH	fimI	fimK	fyuA	iroE	?	irp1	irp2	?	?	?	?	?	mrkA	mrkB	mrkC	mrkD	mrkF	mrkH	mrkI	mrkJ	?	?	wzi
0	99.4	?	5.7	1.00	Klebsiella pneumoniae	In-29	147	9029	?	?	?	India	?	?	?	?	?	blaNDM-5 / blaOXA-181 (carbapenemase)	fimA	fimB	fimC	fimD	fimE	fimF	fimG	fimH	fimI	fimK	fyuA	iroE	?	irp1	irp2	?	?	?	?	?	mrkA	mrkB	mrkC	mrkD	mrkF	mrkH	mrkI	mrkJ	?	?	wzi
0	99.5	?	5.9	1.00	Klebsiella pneumoniae	In-3	147	9032	?	?	?	India	?	?	?	?	?	blaKPC-2 (carbapenemase)	fimA	fimB	fimC	fimD	fimE	fimF	fimG	fimH	fimI	fimK	fyuA	iroE	?	irp1	irp2	?	?	?	?	?	mrkA	mrkB	mrkC	mrkD	mrkF	mrkH	mrkI	mrkJ	?	?	wzi
0	99.2	?	5.8	1.00	Klebsiella pneumoniae	In-30	147	9030	?	?	?	India	?	?	?	?	?	blaNDM-5 / blaOXA-232 (carbapenemase)	fimA	fimB	fimC	fimD	fimE	fimF	fimG	fimH	fimI	fimK	?	iroE	?	?	?	?	?	?	?	?	mrkA	mrkB	mrkC	mrkD	mrkF	mrkH	mrkI	mrkJ	?	?	wzi
0	98.9	?	5.6	1.00	Klebsiella pneumoniae	In-31	147	5312	?	?	?	India	?	?	?	?	?	blaOXA-232 (carbapenemase)	fimA	fimB	fimC	fimD	fimE	fimF	fimG	fimH	fimI	fimK	?	iroE	?	?	?	?	?	?	?	?	mrkA	mrkB	mrkC	mrkD	mrkF	mrkH	mrkI	mrkJ	?	?	wzi
0	99.3	?	5.8	1.00	Klebsiella pneumoniae	In-32	147	3180	?	?	?	India	?	?	?	?	?	blaNDM-5	fimA	fimB	fimC	fimD	fimE	fimF	fimG	fimH	fimI	fimK	?	iroE	?	?	?	?	?	?	?	?	mrkA	mrkB	mrkC	mrkD	mrkF	mrkH	mrkI	mrkJ	?	?	wzi
0	99.2	?	5.6	1.00	Klebsiella pneumoniae	In-33	147	5312	?	?	?	India	?	?	?	?	?		fimA	fimB	fimC	fimD	fimE	fimF	fimG	fimH	fimI	fimK	?	iroE	?	?	?	?	?	?	?	?	mrkA	mrkB	mrkC	mrkD	mrkF	mrkH	mrkI	mrkJ	?	?	wzi
0	99.3	?	5.7	1.00	Klebsiella pneumoniae	In-34	147	3180	?	?	?	India	?	?	?	?	?	blaNDM-5 / blaOXA-232 (carbapenemase)	fimA	fimB	fimC	fimD	fimE	fimF	fimG	fimH	fimI	fimK	?	iroE	?	?	?	?	?	?	?	?	mrkA	mrkB	mrkC	mrkD	mrkF	mrkH	mrkI	mrkJ	?	?	wzi
0	99.6	?	5.4	1.00	Klebsiella pneumoniae	In-35	147	2092	?	?	?	India	?	?	?	?	?		fimA	fimB	fimC	fimD	fimE	fimF	fimG	fimH	fimI	fimK	fyuA	iroE	?	irp1	irp2	?	?	?	?	?	mrkA	mrkB	mrkC	mrkD	mrkF	mrkH	mrkI	mrkJ	?	?	wzi
0	98.8	?	5.5	1.00	Klebsiella pneumoniae	In-38	147	9033	?	?	?	India	?	?	?	?	?		fimA	fimB	fimC	fimD	fimE	fimF	fimG	fimH	fimI	fimK	?	iroE	?	?	?	?	?	?	?	?	mrkA	mrkB	mrkC	mrkD	mrkF	mrkH	mrkI	mrkJ	?	?	wzi
0	99.3	?	5.6	1.00	Klebsiella pneumoniae	In-39	147	5312	?	?	?	India	?	?	?	?	?	blaNDM-5	fimA	fimB	fimC	fimD	fimE	fimF	fimG	fimH	fimI	fimK	?	iroE	?	?	?	?	?	?	?	?	mrkA	mrkB	mrkC	mrkD	mrkF	mrkH	mrkI	mrkJ	?	?	wzi
0	99.3	?	5.7	1.00	Klebsiella pneumoniae	In-4	147	3180	?	?	?	India	?	?	?	?	?	blaNDM-5 / blaOXA-232 (carbapenemase)	fimA	fimB	fimC	fimD	fimE	fimF	fimG	fimH	fimI	fimK	?	iroE	?	?	?	?	?	?	?	?	mrkA	mrkB	mrkC	mrkD	mrkF	mrkH	mrkI	mrkJ	?	?	wzi
0	99.6	?	5.4	1.00	Klebsiella pneumoniae	In-5	147	2092	?	?	?	India	?	?	?	?	?		fimA	fimB	fimC	fimD	fimE	fimF	fimG	fimH	fimI	fimK	fyuA	iroE	?	irp1	irp2	?	?	?	?	?	mrkA	mrkB	mrkC	mrkD	mrkF	mrkH	mrkI	mrkJ	?	?	wzi
0	99.2	?	5.6	1.00	Klebsiella pneumoniae	In-6	147	5312	?	?	?	India	?	?	?	?	?		fimA	fimB	fimC	fimD	fimE	fimF	fimG	fimH	fimI	fimK	?	iroE	?	?	?	?	?	?	?	?	mrkA	mrkB	mrkC	mrkD	mrkF	mrkH	mrkI	mrkJ	?	?	wzi
0	99.2	?	5.6	1.00	Klebsiella pneumoniae	In-7	147	5312	?	?	?	India	?	?	?	?	?	blaOXA-232 (carbapenemase)	fimA	fimB	fimC	fimD	fimE	fimF	fimG	fimH	fimI	fimK	?	iroE	?	?	?	?	?	?	?	?	mrkA	mrkB	mrkC	mrkD	mrkF	mrkH	mrkI	mrkJ	?	?	wzi
0	99.2	?	5.6	1.00	Klebsiella pneumoniae	In-8	147	9034	?	?	?	India	?	?	?	?	?	blaOXA-181 (carbapenemase)	fimA	fimB	fimC	fimD	fimE	fimF	fimG	fimH	fimI	fimK	fyuA	iroE	?	irp1	irp2	?	?	?	?	?	mrkA	mrkB	mrkC	mrkD	mrkF	mrkH	mrkI	mrkJ	?	?	wzi
0	98.5	?	5.6	1.00	Klebsiella pneumoniae	In-9	147	9022	?	?	?	India	?	?	?	?	?		fimA	fimB	fimC	fimD	fimE	fimF	fimG	fimH	fimI	fimK	?	iroE	?	?	?	?	?	?	?	?	mrkA	mrkB	mrkC	mrkD	mrkF	mrkH	mrkI	mrkJ	?	?	wzi
0	99.6	?	5.5	1.00	Klebsiella pneumoniae	Ir-1	147	2105	?	?	?	Iran	?	?	?	?	?	blaOXA-48 (carbapenemase)	fimA	fimB	fimC	fimD	fimE	fimF	fimG	fimH	fimI	fimK	fyuA	iroE	?	irp1	irp2	?	?	?	?	?	mrkA	mrkB	mrkC	mrkD	mrkF	mrkH	mrkI	mrkJ	?	?	wzi
0	99.6	?	5.6	1.00	Klebsiella pneumoniae	Ir-2	147	9035	?	?	?	Iran	?	?	?	?	?	blaNDM-1	fimA	fimB	fimC	fimD	fimE	fimF	fimG	fimH	fimI	fimK	?	iroE	?	?	?	?	?	?	?	?	mrkA	mrkB	mrkC	mrkD	mrkF	mrkH	mrkI	mrkJ	?	?	wzi
0	99.6	?	5.7	1.00	Klebsiella pneumoniae	Ir-3	147	2105	?	?	?	Iran	?	?	?	?	?	blaNDM-1 / blaOXA-48 (carbapenemase)	fimA	fimB	fimC	fimD	fimE	fimF	fimG	fimH	fimI	fimK	fyuA	iroE	?	irp1	irp2	?	?	?	?	?	mrkA	mrkB	mrkC	mrkD	mrkF	mrkH	mrkI	mrkJ	?	?	wzi
0	99.5	?	5.4	1.00	Klebsiella pneumoniae	Is-1	147	3703	?	?	?	Israel	?	?	?	?	?	blaNDM-1	fimA	fimB	fimC	fimD	fimE	fimF	fimG	fimH	fimI	fimK	fyuA	iroE	?	irp1	irp2	?	?	?	?	?	mrkA	mrkB	mrkC	mrkD	mrkF	mrkH	mrkI	mrkJ	?	?	wzi
0	99.6	?	5.5	1.00	Klebsiella pneumoniae	Is-2	147	4343	?	?	?	Israel	?	?	?	?	?		fimA	fimB	fimC	fimD	fimE	fimF	fimG	fimH	fimI	fimK	?	iroE	?	?	?	?	?	?	?	?	mrkA	mrkB	mrkC	mrkD	mrkF	mrkH	mrkI	mrkJ	?	?	wzi
0	99.6	?	5.6	1.00	Klebsiella pneumoniae	Is-3	147	4272	?	?	?	Israel	?	?	?	?	?		fimA	fimB	fimC	fimD	fimE	fimF	fimG	fimH	fimI	fimK	?	iroE	?	?	?	?	?	?	?	?	mrkA	mrkB	mrkC	mrkD	mrkF	mrkH	mrkI	mrkJ	?	?	wzi
0	98.8	?	5.7	1.00	Klebsiella pneumoniae	Le-1	147	97	?	?	?	Lebanon	?	?	?	?	?	blaNDM-1	fimA	fimB	fimC	fimD	fimE	fimF	fimG	fimH	fimI	fimK	fyuA	iroE	?	irp1	irp2	?	?	?	?	?	mrkA	mrkB	mrkC	mrkD	mrkF	mrkH	mrkI	mrkJ	?	?	wzi
0	99.6	?	5.7	1.00	Klebsiella pneumoniae	Le-10	147	9036	?	?	?	Lebanon	?	?	?	?	?	blaNDM-1	fimA	fimB	fimC	fimD	fimE	fimF	fimG	fimH	fimI	fimK	fyuA	iroE	?	irp1	irp2	?	?	?	?	?	mrkA	mrkB	mrkC	mrkD	mrkF	mrkH	mrkI	mrkJ	?	?	wzi
0	99.6	?	5.7	1.00	Klebsiella pneumoniae	Le-11	147	9036	?	?	?	Lebanon	?	?	?	?	?	blaNDM-1	fimA	fimB	fimC	fimD	fimE	fimF	fimG	fimH	fimI	fimK	fyuA	iroE	?	irp1	irp2	?	?	?	?	?	mrkA	mrkB	mrkC	mrkD	mrkF	mrkH	mrkI	mrkJ	?	?	wzi
0	99.6	?	5.5	1.00	Klebsiella pneumoniae	Le-12	147	2092	?	?	?	Lebanon	?	?	?	?	?	blaNDM-1	fimA	fimB	fimC	fimD	fimE	fimF	fimG	fimH	fimI	fimK	fyuA	iroE	?	irp1	irp2	?	?	?	?	?	mrkA	mrkB	mrkC	mrkD	mrkF	mrkH	mrkI	mrkJ	?	?	wzi
0	99.4	?	5.5	1.00	Klebsiella pneumoniae	Le-13	147	9037	?	?	?	Lebanon	?	?	?	?	?		fimA	fimB	fimC	fimD	fimE	fimF	fimG	fimH	fimI	fimK	?	iroE	?	?	?	?	?	?	?	?	mrkA	mrkB	mrkC	mrkD	mrkF	mrkH	mrkI	mrkJ	?	?	wzi
0	99.3	?	6.1	1.00	Klebsiella pneumoniae	Le-14	147	1288	?	?	?	Lebanon	?	?	?	?	?	blaNDM-5 / blaOXA-48 (carbapenemase)	fimA	fimB	fimC	fimD	fimE	fimF	fimG	fimH	fimI	fimK	fyuA	iroE	?	irp1	irp2	iucA	iucB	iucC	iucD	iutA	mrkA	mrkB	mrkC	mrkD	mrkF	mrkH	mrkI	mrkJ	rmpA	rmpA2, rmpA2	wzi
0	98.8	?	5.7	1.00	Klebsiella pneumoniae	Le-15	147	97	?	?	?	Lebanon	?	?	?	?	?	blaNDM-1	fimA	fimB	fimC	fimD	fimE	fimF	fimG	fimH	fimI	fimK	fyuA	iroE	?	irp1	irp2	?	?	?	?	?	mrkA	mrkB	mrkC	mrkD	mrkF	mrkH	mrkI	mrkJ	?	?	wzi
0	99.4	?	5.5	1.00	Klebsiella pneumoniae	Le-16	147	9038	?	?	?	Lebanon	?	?	?	?	?	blaNDM-1	fimA	?	fimC	fimD	fimE	fimF	fimG	fimH	fimI	fimK	?	iroE	?	?	?	?	?	?	?	?	?	?	?	?	?	?	?	?	?	?	wzi
0	99.3	?	5.9	1.00	Klebsiella pneumoniae	Le-17	147	3485	?	?	?	Lebanon	?	?	?	?	?	blaNDM-1 / blaOXA-232 (carbapenemase)	fimA	fimB	fimC	fimD	fimE	fimF	fimG	fimH	fimI	fimK	fyuA	iroE	?	irp1	irp2	?	?	?	?	?	mrkA	mrkB	mrkC	mrkD	mrkF	mrkH	mrkI	mrkJ	?	?	wzi
0	99.6	?	5.7	1.00	Klebsiella pneumoniae	Le-2	147	9036	?	?	?	Lebanon	?	?	?	?	?	blaNDM-1	fimA	fimB	fimC	fimD	fimE	fimF	fimG	fimH	fimI	fimK	fyuA	iroE	?	irp1	irp2	?	?	?	?	?	mrkA	mrkB	mrkC	mrkD	mrkF	mrkH	mrkI	mrkJ	?	?	wzi
0	99.6	?	5.7	1.00	Klebsiella pneumoniae	Le-3	147	9036	?	?	?	Lebanon	?	?	?	?	?	blaNDM-1	fimA	fimB	fimC	fimD	fimE	fimF	fimG	fimH	fimI	fimK	fyuA	iroE	?	irp1	irp2	?	?	?	?	?	mrkA	mrkB	mrkC	mrkD	mrkF	mrkH	mrkI	mrkJ	?	?	wzi
0	99.6	?	5.7	1.00	Klebsiella pneumoniae	Le-4	147	9036	?	?	?	Lebanon	?	?	?	?	?	blaNDM-1	fimA	fimB	fimC	fimD	fimE	fimF	fimG	fimH	fimI	fimK	fyuA	iroE	?	irp1	irp2	?	?	?	?	?	mrkA	mrkB	mrkC	mrkD	mrkF	mrkH	mrkI	mrkJ	?	?	wzi
0	96.9	?	5.6	1.00	Klebsiella pneumoniae	Le-5	147	9039	?	?	?	Lebanon	?	?	?	?	?	blaNDM-1	fimA	fimB	fimC	fimD	fimE	fimF	fimG	fimH	fimI	fimK	?	iroE	?	?	?	?	?	?	?	?	mrkA	mrkB	mrkC	mrkD	mrkF	mrkH	mrkI	mrkJ	?	?	wzi
0	99.6	?	5.7	1.00	Klebsiella pneumoniae	Le-6	147	9036	?	?	?	Lebanon	?	?	?	?	?	blaNDM-1	fimA	fimB	fimC	fimD	fimE	fimF	fimG	fimH	fimI	fimK	fyuA	iroE	?	irp1	irp2	?	?	?	?	?	mrkA	mrkB	mrkC	mrkD	mrkF	mrkH	mrkI	mrkJ	?	?	wzi
0	99.6	?	5.7	1.00	Klebsiella pneumoniae	Le-7	147	9036	?	?	?	Lebanon	?	?	?	?	?	blaNDM-1	fimA	fimB	fimC	fimD	fimE	fimF	fimG	fimH	fimI	fimK	fyuA	iroE	?	irp1	irp2	?	?	?	?	?	mrkA	mrkB	mrkC	mrkD	mrkF	mrkH	mrkI	mrkJ	?	?	wzi
0	99.6	?	5.7	1.00	Klebsiella pneumoniae	Le-8	147	9036	?	?	?	Lebanon	?	?	?	?	?	blaNDM-1	fimA	fimB	fimC	fimD	fimE	fimF	fimG	fimH	fimI	fimK	fyuA	iroE	?	irp1	irp2	?	?	?	?	?	mrkA	mrkB	mrkC	mrkD	mrkF	mrkH	mrkI	mrkJ	?	?	wzi
0	99.4	?	5.7	1.00	Klebsiella pneumoniae	Le-9	147	2092	?	?	?	Lebanon	?	?	?	?	?	blaNDM-1	fimA	fimB	fimC	fimD	fimE	fimF	fimG	fimH	fimI	fimK	fyuA	iroE	?	irp1	irp2	?	?	?	?	?	mrkA	mrkB	mrkC	mrkD	mrkF	mrkH	mrkI	mrkJ	?	?	wzi
0	99.5	?	5.8	1.00	Klebsiella pneumoniae	P-1	147	2655	?	?	?	Pakistan	?	?	?	?	?	blaOXA-48 (carbapenemase)	fimA	fimB	fimC	fimD	fimE	fimF	fimG	fimH	fimI	fimK	fyuA	iroE	?	irp1	irp2	?	?	?	?	?	mrkA	mrkB	mrkC	mrkD	mrkF	mrkH	mrkI	mrkJ	?	?	wzi
0	99.4	?	5.7	1.00	Klebsiella pneumoniae	P-10	147	97	?	?	?	Pakistan	?	?	?	?	?	blaNDM-7 / blaOXA-232 (carbapenemase)	fimA	fimB	fimC	fimD	fimE	fimF	fimG	fimH	fimI	fimK	fyuA	iroE	?	irp1	irp2	?	?	?	?	?	mrkA	mrkB	mrkC	mrkD	mrkF	mrkH	mrkI	mrkJ	?	?	wzi
0	99.3	?	5.9	1.00	Klebsiella pneumoniae	P-11	147	9040	?	?	?	Pakistan	?	?	?	?	?	blaOXA-48 (carbapenemase)	fimA	fimB	fimC	fimD	fimE	fimF	fimG	fimH	fimI	fimK	fyuA	iroE	?	irp1	irp2	?	?	?	?	?	mrkA	mrkB	mrkC	mrkD	mrkF	mrkH	mrkI	mrkJ	?	?	wzi
0	99.4	?	5.8	1.00	Klebsiella pneumoniae	P-12	147	9041	?	?	?	Pakistan	?	?	?	?	?		fimA	fimB	fimC	fimD	fimE	fimF	fimG	fimH	fimI	fimK	fyuA	iroE	?	irp1	irp2	?	?	?	?	?	mrkA	mrkB	mrkC	mrkD	mrkF	mrkH	mrkI	mrkJ	?	?	wzi
0	99.3	?	5.9	1.00	Klebsiella pneumoniae	P-13	147	8460	?	?	?	Pakistan	?	?	?	?	?	blaNDM-7 / blaOXA-232 (carbapenemase)	fimA	fimB	fimC	fimD	fimE	fimF	fimG	fimH	fimI	fimK	fyuA	iroE	?	irp1	irp2	?	?	?	?	?	mrkA	mrkB	mrkC	mrkD	mrkF	mrkH	mrkI	mrkJ	?	?	?
0	99.2	?	5.6	1.00	Klebsiella pneumoniae	P-14	147	9042	?	?	?	Pakistan	?	?	?	?	?	blaOXA-181 (carbapenemase)	fimA	fimB	fimC	fimD	fimE	fimF	fimG	fimH	fimI	fimK	fyuA	iroE	?	irp1	irp2	?	?	?	?	?	mrkA	mrkB	mrkC	mrkD	mrkF	?	mrkI	mrkJ	?	?	wzi
0	99.2	?	5.7	1.00	Klebsiella pneumoniae	P-15	147	9043	?	?	?	Pakistan	?	?	?	?	?	blaNDM-5 / blaOXA-181 (carbapenemase)	fimA	fimB	fimC	fimD	fimE	fimF	fimG	fimH	fimI	fimK	fyuA	iroE	?	irp1	irp2	?	?	?	?	?	mrkA	mrkB	mrkC	mrkD	mrkF	?	mrkI	mrkJ	?	?	wzi
0	95.5	?	5.8	1.00	Klebsiella pneumoniae	P-17	?	97	?	?	?	Pakistan	?	?	?	?	?	blaNDM-5 / blaOXA-181 (carbapenemase)	fimA	fimB	fimC	fimD	fimE	fimF	fimG	fimH	fimI	fimK	fyuA	iroE	?	irp1	irp2	?	?	?	?	?	mrkA	mrkB	mrkC	mrkD	mrkF	?	mrkI	mrkJ	?	?	wzi
0	99.3	?	5.6	1.00	Klebsiella pneumoniae	P-18	147	9045	?	?	?	Pakistan	?	?	?	?	?	blaNDM-5 / blaOXA-181 (carbapenemase)	fimA	fimB	fimC	fimD	fimE	fimF	fimG	fimH	fimI	fimK	fyuA	iroE	?	irp1	irp2	?	?	?	?	?	mrkA	mrkB	mrkC	mrkD	mrkF	?	mrkI	mrkJ	?	?	wzi
0	99.2	?	5.7	1.00	Klebsiella pneumoniae	P-19	147	97	?	?	?	Pakistan	?	?	?	?	?	blaNDM-5 / blaOXA-181 (carbapenemase)	fimA	fimB	fimC	fimD	fimE	fimF	fimG	fimH	fimI	fimK	fyuA	iroE	?	irp1	irp2	?	?	?	?	?	mrkA	mrkB	mrkC	mrkD	mrkF	?	mrkI	mrkJ	?	?	wzi
0	99.5	?	5.7	1.00	Klebsiella pneumoniae	P-2	147	2655	?	?	?	Pakistan	?	?	?	?	?	blaOXA-48 (carbapenemase)	fimA	fimB	fimC	fimD	fimE	fimF	fimG	fimH	fimI	fimK	fyuA	iroE	?	irp1	irp2	?	?	?	?	?	mrkA	mrkB	mrkC	mrkD	mrkF	mrkH	mrkI	mrkJ	?	?	wzi
0	99.3	?	5.7	1.00	Klebsiella pneumoniae	P-20	147	97	?	?	?	Pakistan	?	?	?	?	?	blaNDM-5 / blaOXA-181 (carbapenemase)	fimA	fimB	fimC	fimD	fimE	fimF	fimG	fimH	fimI	fimK	fyuA	iroE	?	irp1	irp2	?	?	?	?	?	mrkA	mrkB	mrkC	mrkD	mrkF	?	mrkI	mrkJ	?	?	wzi
0	99.1	?	5.7	1.00	Klebsiella pneumoniae	P-21	147	9046	?	?	?	Pakistan	?	?	?	?	?	blaNDM-5 / blaOXA-181 (carbapenemase)	fimA	fimB	fimC	fimD	fimE	fimF	fimG	fimH	fimI	fimK	fyuA	iroE	?	irp1	irp2	?	?	?	?	?	mrkA	mrkB	mrkC	mrkD	mrkF	?	mrkI	mrkJ	?	?	wzi
0	98.8	?	5.8	1.00	Klebsiella pneumoniae	P-22	147	97	?	?	?	Pakistan	?	?	?	?	?	blaOXA-181 (carbapenemase), blaOXA-181 (carbapenemase)	fimA	fimB	fimC	fimD	fimE	fimF	fimG	fimH	fimI	fimK	fyuA	iroE	?	irp1	irp2	?	?	?	?	?	mrkA	mrkB	mrkC	mrkD	mrkF	mrkH	mrkI	mrkJ	?	?	wzi
0	99.5	?	5.7	1.00	Klebsiella pneumoniae	P-3	147	2655	?	?	?	Pakistan	?	?	?	?	?	blaOXA-48 (carbapenemase)	fimA	fimB	fimC	fimD	fimE	fimF	fimG	fimH	fimI	fimK	fyuA	iroE	?	irp1	irp2	?	?	?	?	?	mrkA	mrkB	mrkC	mrkD	mrkF	mrkH	mrkI	mrkJ	?	?	wzi
0	99.5	?	5.7	1.00	Klebsiella pneumoniae	P-4	147	2655	?	?	?	Pakistan	?	?	?	?	?	blaOXA-48 (carbapenemase)	fimA	fimB	fimC	fimD	fimE	fimF	fimG	fimH	fimI	fimK	fyuA	iroE	?	irp1	irp2	?	?	?	?	?	mrkA	mrkB	mrkC	mrkD	mrkF	mrkH	mrkI	mrkJ	?	?	wzi
0	99.5	?	5.7	1.00	Klebsiella pneumoniae	P-5	147	2655	?	?	?	Pakistan	?	?	?	?	?	blaOXA-48 (carbapenemase)	fimA	fimB	fimC	fimD	fimE	fimF	fimG	fimH	fimI	fimK	fyuA	iroE	?	irp1	irp2	?	?	?	?	?	mrkA	mrkB	mrkC	mrkD	mrkF	mrkH	mrkI	mrkJ	?	?	wzi
0	99.5	?	5.7	1.00	Klebsiella pneumoniae	P-6	147	2655	?	?	?	Pakistan	?	?	?	?	?	blaOXA-48 (carbapenemase)	fimA	fimB	fimC	fimD	fimE	fimF	fimG	fimH	fimI	fimK	fyuA	iroE	?	irp1	irp2	?	?	?	?	?	mrkA	mrkB	mrkC	mrkD	mrkF	mrkH	mrkI	mrkJ	?	?	wzi
0	99.5	?	5.8	1.00	Klebsiella pneumoniae	P-7	147	2655	?	?	?	Pakistan	?	?	?	?	?	blaOXA-48 (carbapenemase)	fimA	fimB	fimC	fimD	fimE	fimF	fimG	fimH	fimI	fimK	fyuA	iroE	?	irp1	irp2	?	?	?	?	?	mrkA	mrkB	mrkC	mrkD	mrkF	mrkH	mrkI	mrkJ	?	?	wzi
0	98.4	?	6.0	1.00	Klebsiella pneumoniae	P-8	147	9047	?	?	?	Pakistan	?	?	?	?	?		fimA	fimB	fimC	fimD	fimE	fimF	fimG	fimH	fimI	fimK	fyuA	iroE	?	irp1	irp2	?	?	?	?	?	mrkA	mrkB	mrkC	mrkD	mrkF	mrkH	mrkI	mrkJ	?	?	wzi
0	99.4	?	5.9	1.00	Klebsiella pneumoniae	P-9	147	9048	?	?	?	Pakistan	?	?	?	?	?	blaOXA-48 (carbapenemase)	fimA	fimB	fimC	fimD	fimE	fimF	fimG	fimH	fimI	fimK	fyuA	iroE	?	irp1	irp2	?	?	?	?	?	mrkA	mrkB	mrkC	mrkD	mrkF	mrkH	mrkI	mrkJ	?	?	wzi
0	99.4	?	5.9	1.00	Klebsiella pneumoniae	Ru-1	147	9049	?	?	?	Russia	?	?	?	?	?	blaNDM-1 / blaOXA-48 (carbapenemase)	fimA	fimB	fimC	fimD	fimE	fimF	fimG	fimH	fimI	fimK	fyuA	iroE	?	irp1	irp2	iucA	iucB	iucC	iucD	iutA	mrkA	mrkB	mrkC	mrkD	mrkF	mrkH	mrkI	mrkJ	?	rmpA2	wzi
0	99.5	?	5.7	1.00	Klebsiella pneumoniae	Ru-10	147	1206	?	?	?	Russia	?	?	?	?	?	blaNDM-1	fimA	fimB	fimC	fimD	fimE	fimF	fimG	fimH	fimI	fimK	?	iroE	?	?	?	iucA	iucB	iucC	iucD	iutA	mrkA	mrkB	mrkC	mrkD	mrkF	mrkH	mrkI	mrkJ	rmpA	rmpA2, rmpA2	wzi
0	99.6	?	5.8	1.00	Klebsiella pneumoniae	Ru-11	147	1206	?	?	?	Russia	?	?	?	?	?	blaNDM-1	fimA	fimB	fimC	fimD	fimE	fimF	fimG	fimH	fimI	fimK	?	iroE	?	?	?	iucA	iucB	iucC	iucD	iutA	mrkA	mrkB	mrkC	mrkD	mrkF	mrkH	mrkI	mrkJ	rmpA	rmpA2, rmpA2	wzi
0	99.4	?	5.8	1.00	Klebsiella pneumoniae	Ru-12	147	9050	?	?	?	Russia	?	?	?	?	?	blaOXA-48 (carbapenemase)	fimA	fimB	fimC	fimD	fimE	fimF	fimG	fimH	fimI	fimK	?	iroE	?	?	?	iucA	iucB	iucC	iucD	iutA	mrkA	mrkB	mrkC	mrkD	mrkF	mrkH	mrkI	mrkJ	?	?	wzi
0	99.4	?	5.6	1.00	Klebsiella pneumoniae	Ru-13	147	9051	?	?	?	Russia	?	?	?	?	?	blaNDM-1	fimA	fimB	fimC	fimD	fimE	fimF	fimG	fimH	fimI	fimK	?	iroE	?	?	?	?	?	?	?	?	mrkA	mrkB	mrkC	mrkD	mrkF	mrkH	mrkI	mrkJ	?	?	wzi
0	99.4	?	5.6	1.00	Klebsiella pneumoniae	Ru-14	147	9051	?	?	?	Russia	?	?	?	?	?	blaNDM-1	fimA	fimB	fimC	fimD	fimE	fimF	fimG	fimH	fimI	fimK	?	iroE	?	?	?	?	?	?	?	?	mrkA	mrkB	mrkC	mrkD	mrkF	mrkH	mrkI	mrkJ	?	?	wzi
0	99.3	?	5.8	1.00	Klebsiella pneumoniae	Ru-15	147	9052	?	?	?	Russia	?	?	?	?	?	blaOXA-48 (carbapenemase)	fimA	fimB	fimC	fimD	fimE	fimF	fimG	fimH	fimI	fimK	?	iroE	?	?	?	iucA	iucB	iucC	iucD	iutA	mrkA	mrkB	mrkC	mrkD	mrkF	mrkH	mrkI	mrkJ	?	?	wzi
0	99.5	?	5.7	1.00	Klebsiella pneumoniae	Ru-16	147	1206	?	?	?	Russia	?	?	?	?	?	blaNDM-1	fimA	fimB	fimC	fimD	fimE	fimF	fimG	fimH	fimI	fimK	?	iroE	?	?	?	iucA	iucB	iucC	iucD	iutA	mrkA	mrkB	mrkC	mrkD	mrkF	mrkH	mrkI	mrkJ	rmpA	rmpA2, rmpA2	wzi
0	99.3	?	5.6	1.00	Klebsiella pneumoniae	Ru-17	147	9053	?	?	?	Russia	?	?	?	?	?		fimA	fimB	fimC	fimD	fimE	fimF	fimG	fimH	fimI	fimK	fyuA	iroE	?	irp1	irp2	?	?	?	?	?	?	?	?	?	?	?	?	?	?	?	wzi
0	99.5	?	5.8	1.00	Klebsiella pneumoniae	Ru-18	147	9052	?	?	?	Russia	?	?	?	?	?	blaOXA-48 (carbapenemase)	fimA	fimB	fimC	fimD	fimE	fimF	fimG	fimH	fimI	fimK	?	iroE	?	?	?	iucA	iucB	iucC	iucD	iutA	mrkA	mrkB	mrkC	mrkD	mrkF	mrkH	mrkI	mrkJ	?	?	wzi
0	99.4	?	5.9	1.00	Klebsiella pneumoniae	Ru-2	147	9049	?	?	?	Russia	?	?	?	?	?	blaNDM-1 / blaOXA-48 (carbapenemase)	fimA	fimB	fimC	fimD	fimE	fimF	fimG	fimH	fimI	fimK	fyuA	iroE	?	irp1	irp2	iucA	iucB	iucC	iucD	iutA	mrkA	mrkB	mrkC	mrkD	mrkF	mrkH	mrkI	mrkJ	?	rmpA2	wzi
0	99.4	?	5.8	1.00	Klebsiella pneumoniae	Ru-3	147	1206	?	?	?	Russia	?	?	?	?	?	blaNDM-1	fimA	fimB	fimC	fimD	fimE	fimF	fimG	fimH	fimI	fimK	?	iroE	?	?	?	?	?	?	?	?	mrkA	mrkB	mrkC	mrkD	mrkF	mrkH	mrkI	mrkJ	?	?	wzi
0	99.4	?	6.0	1.00	Klebsiella pneumoniae	Ru-4	147	9055	?	?	?	Russia	?	?	?	?	?	blaOXA-48 (carbapenemase)	fimA	fimB	fimC	fimD	fimE	fimF	fimG	fimH	fimI	fimK	?	iroE	?	?	?	iucA	iucB	iucC	iucD	iutA	mrkA	mrkB	mrkC	mrkD	mrkF	mrkH	mrkI	mrkJ	?	?	wzi
0	99.1	?	5.5	1.00	Klebsiella pneumoniae	Ru-5	147	9057	?	?	?	Russia	?	?	?	?	?	blaNDM-1 / blaOXA-48 (carbapenemase)	fimA	fimB	fimC	fimD	fimE	fimF	fimG	fimH	fimI	fimK	?	iroE	?	?	?	?	?	?	?	?	mrkA	mrkB	mrkC	mrkD	mrkF	mrkH	mrkI	mrkJ	?	?	wzi
0	99.3	?	5.8	1.00	Klebsiella pneumoniae	Ru-6	147	9049	?	?	?	Russia	?	?	?	?	?	blaNDM-1 / blaOXA-48 (carbapenemase)	fimA	fimB	fimC	fimD	fimE	fimF	fimG	fimH	fimI	fimK	fyuA	iroE	?	irp1	irp2	iucA	iucB	iucC	iucD	iutA	mrkA	mrkB	mrkC	mrkD	mrkF	mrkH	mrkI	mrkJ	?	?	wzi
0	99.5	?	5.8	1.00	Klebsiella pneumoniae	Ru-7	147	1206	?	?	?	Russia	?	?	?	?	?	blaNDM-29	fimA	fimB	fimC	fimD	fimE	fimF	fimG	fimH	fimI	fimK	?	iroE	?	?	?	iucA	iucB	iucC	iucD	iutA	mrkA	mrkB	mrkC	mrkD	mrkF	mrkH	mrkI	mrkJ	rmpA	rmpA2, rmpA2	wzi
0	99.3	?	5.8	1.00	Klebsiella pneumoniae	Ru-8	147	9052	?	?	?	Russia	?	?	?	?	?	blaOXA-48 (carbapenemase)	fimA	fimB	fimC	fimD	fimE	fimF	fimG	fimH	fimI	fimK	?	iroE	?	?	?	iucA	iucB	iucC	iucD	iutA	mrkA	mrkB	mrkC	mrkD	mrkF	mrkH	mrkI	mrkJ	?	?	wzi
0	97.9	?	5.8	1.00	Klebsiella pneumoniae	Ru-9	147	9052	?	?	?	Russia	?	?	?	?	?	blaOXA-48 (carbapenemase)	fimA	fimB	fimC	fimD	fimE	fimF	fimG	fimH	fimI	fimK	?	iroE	?	?	?	iucA	iucB	iucC	iucD	iutA	mrkA	mrkB	mrkC	mrkD	mrkF	mrkH	mrkI	mrkJ	?	?	wzi
0	99.6	?	5.3	1.00	Klebsiella pneumoniae	TU-1	147	9060	?	?	?	Turkey	?	?	?	?	?		fimA	fimB	fimC	fimD	fimE	fimF	fimG	fimH	fimI	fimK	fyuA	iroE	?	irp1	irp2	?	?	?	?	?	mrkA	mrkB	mrkC	mrkD	mrkF	mrkH	mrkI	mrkJ	?	?	wzi
0	99.6	?	5.5	1.00	Klebsiella pneumoniae	Tu-10	147	1202	?	?	?	Turkey	?	?	?	?	?		fimA	fimB	fimC	fimD	fimE	fimF	fimG	fimH	fimI	fimK	?	iroE	?	?	?	?	?	?	?	?	mrkA	mrkB	mrkC	mrkD	mrkF	mrkH	mrkI	?	?	?	wzi
0	99.4	?	5.3	1.00	Klebsiella pneumoniae	Tu-11	147	6542	?	?	?	Turkey	?	?	?	?	?		fimA	fimB	fimC	fimD	fimE	fimF	fimG	fimH	fimI	fimK	fyuA	iroE	?	irp1	irp2	?	?	?	?	?	mrkA	mrkB	mrkC	mrkD	mrkF	mrkH	mrkI	mrkJ	?	?	wzi
0	99.6	?	5.6	1.00	Klebsiella pneumoniae	Tu-12	147	291	?	?	?	Turkey	?	?	?	?	?	blaKPC-2 (carbapenemase)	fimA	fimB	fimC	fimD	fimE	fimF	fimG	fimH	fimI	fimK	?	iroE	?	?	?	?	?	?	?	?	mrkA	mrkB	mrkC	mrkD	mrkF	mrkH	mrkI	mrkJ	?	?	wzi
0	99.6	?	5.5	1.00	Klebsiella pneumoniae	Tu-13	147	291	?	?	?	Turkey	?	?	?	?	?	blaOXA-48 (carbapenemase)	fimA	fimB	fimC	fimD	fimE	fimF	fimG	fimH	fimI	fimK	?	iroE	?	?	?	?	?	?	?	?	mrkA	mrkB	mrkC	mrkD	mrkF	mrkH	mrkI	mrkJ	?	?	wzi
0	99.4	?	5.5	1.00	Klebsiella pneumoniae	Tu-14	147	4108	?	?	?	Turkey	?	?	?	?	?	blaOXA-48 (carbapenemase)	fimA	fimB	fimC	fimD	fimE	fimF	fimG	fimH	fimI	fimK	?	iroE	?	?	?	?	?	?	?	?	mrkA	mrkB	mrkC	mrkD	mrkF	mrkH	mrkI	mrkJ	?	?	wzi
0	99.5	?	5.6	1.00	Klebsiella pneumoniae	Tu-16	147	2351	?	?	?	Turkey	?	?	?	?	?	blaOXA-48 (carbapenemase)	fimA	fimB	fimC	fimD	fimE	fimF	fimG	fimH	fimI	fimK	fyuA	iroE	?	irp1	irp2	?	?	?	?	?	mrkA	mrkB	mrkC	mrkD	mrkF	mrkH	mrkI	mrkJ	?	?	wzi
0	99.6	?	5.7	1.00	Klebsiella pneumoniae	Tu-17	147	291	?	?	?	Turkey	?	?	?	?	?	blaOXA-48 (carbapenemase)	fimA	fimB	fimC	fimD	fimE	fimF	fimG	fimH	fimI	fimK	?	iroE	?	?	?	?	?	?	?	?	mrkA	mrkB	mrkC	mrkD	mrkF	mrkH	mrkI	mrkJ	?	?	wzi
0	99.6	?	5.7	1.00	Klebsiella pneumoniae	Tu-18	147	291	?	?	?	Turkey	?	?	?	?	?	blaOXA-48 (carbapenemase)	fimA	fimB	fimC	fimD	fimE	fimF	fimG	fimH	fimI	fimK	?	iroE	?	?	?	?	?	?	?	?	mrkA	mrkB	mrkC	mrkD	mrkF	mrkH	mrkI	mrkJ	?	?	wzi
0	99.6	?	5.5	1.00	Klebsiella pneumoniae	Tu-19	147	1202	?	?	?	Turkey	?	?	?	?	?		fimA	fimB	fimC	fimD	fimE	fimF	fimG	fimH	fimI	fimK	?	iroE	?	?	?	?	?	?	?	?	mrkA	mrkB	mrkC	mrkD	mrkF	mrkH	mrkI	mrkJ	?	?	wzi
0	99.6	?	5.5	1.00	Klebsiella pneumoniae	Tu-2	147	1202	?	?	?	Turkey	?	?	?	?	?		fimA	fimB	fimC	fimD	fimE	fimF	fimG	fimH	fimI	fimK	?	iroE	?	?	?	?	?	?	?	?	mrkA	mrkB	mrkC	mrkD	mrkF	mrkH	mrkI	?	?	?	wzi
0	99.6	?	5.5	1.00	Klebsiella pneumoniae	Tu-3	147	1202	?	?	?	Turkey	?	?	?	?	?		fimA	fimB	fimC	fimD	fimE	fimF	fimG	fimH	fimI	fimK	?	iroE	?	?	?	?	?	?	?	?	mrkA	mrkB	mrkC	mrkD	mrkF	mrkH	mrkI	?	?	?	wzi
0	99.6	?	5.3	1.00	Klebsiella pneumoniae	Tu-4	147	9060	?	?	?	Turkey	?	?	?	?	?		fimA	fimB	fimC	fimD	fimE	fimF	fimG	fimH	fimI	fimK	fyuA	iroE	?	irp1	irp2	?	?	?	?	?	mrkA	mrkB	mrkC	mrkD	mrkF	mrkH	mrkI	mrkJ	?	?	wzi
0	99.6	?	5.5	1.00	Klebsiella pneumoniae	Tu-5	147	1202	?	?	?	Turkey	?	?	?	?	?		fimA	fimB	fimC	fimD	fimE	fimF	fimG	fimH	fimI	fimK	?	iroE	?	?	?	?	?	?	?	?	mrkA	mrkB	mrkC	mrkD	mrkF	mrkH	mrkI	?	?	?	wzi
0	99.6	?	5.3	1.00	Klebsiella pneumoniae	Tu-6	147	9060	?	?	?	Turkey	?	?	?	?	?		fimA	fimB	fimC	fimD	fimE	fimF	fimG	fimH	fimI	fimK	fyuA	iroE	?	irp1	irp2	?	?	?	?	?	mrkA	mrkB	mrkC	mrkD	mrkF	mrkH	mrkI	mrkJ	?	?	wzi
0	99.6	?	5.3	1.00	Klebsiella pneumoniae	Tu-7	147	9060	?	?	?	Turkey	?	?	?	?	?		fimA	fimB	fimC	fimD	fimE	fimF	fimG	fimH	fimI	fimK	fyuA	iroE	?	irp1	irp2	?	?	?	?	?	mrkA	mrkB	mrkC	mrkD	mrkF	mrkH	mrkI	mrkJ	?	?	wzi
0	99.6	?	5.5	1.00	Klebsiella pneumoniae	Tu-8	147	1202	?	?	?	Turkey	?	?	?	?	?		fimA	fimB	fimC	fimD	fimE	fimF	fimG	fimH	fimI	fimK	?	iroE	?	?	?	?	?	?	?	?	mrkA	mrkB	mrkC	mrkD	mrkF	mrkH	mrkI	?	?	?	wzi
0	99.6	?	5.3	1.00	Klebsiella pneumoniae	Tu-9	147	9060	?	?	?	Turkey	?	?	?	?	?		fimA	fimB	fimC	fimD	fimE	fimF	fimG	fimH	fimI	fimK	fyuA	iroE	?	irp1	irp2	?	?	?	?	?	mrkA	mrkB	mrkC	mrkD	mrkF	mrkH	mrkI	mrkJ	?	?	wzi
0	99.1	?	6.7	1.00	Klebsiella pneumoniae	UAE-1	147	9059	?	?	?	UAE	?	?	?	?	?	blaKPC-3 (carbapenemase) / blaOXA-232 (carbapenemase)	fimA	fimB	fimC	fimD	fimE	fimF	fimG	fimH	fimI	fimK	fyuA	iroE	?	irp1	irp2	?	?	?	?	?	mrkA	mrkB	mrkC	mrkD	mrkF	mrkH	mrkI	mrkJ	?	?	wzi, wzi
0	98.1	?	6.1	1.00	Klebsiella pneumoniae	UAE-2	147	97	?	?	?	UAE	?	?	?	?	?	blaOXA-181 (carbapenemase), blaOXA-181 (carbapenemase), blaOXA-181 (carbapenemase)	fimA	fimB	fimC	fimD	fimE	fimF	fimG	fimH	fimI	fimK	fyuA	iroE	?	irp1	irp2	?	?	?	?	?	mrkA	mrkB	mrkC	mrkD	mrkF	mrkH	mrkI	mrkJ	?	?	wzi
0	99.3	?	6.0	1.00	Klebsiella pneumoniae	UAE-3	147	97	?	?	?	UAE	?	?	?	?	?	blaOXA-181 (carbapenemase), blaOXA-181 (carbapenemase), blaOXA-181 (carbapenemase)	fimA	fimB	fimC	fimD	fimE	fimF	fimG	fimH	fimI	fimK	?	iroE	?	?	?	?	?	?	?	?	mrkA	mrkB	mrkC	mrkD	mrkF	mrkH	mrkI	mrkJ	?	?	wzi
0	99.5	?	5.5	1.00	Klebsiella pneumoniae	UAE-4	147	8392	?	?	?	UAE	?	?	?	?	?	blaNDM-5	fimA	fimB	fimC	fimD	fimE	fimF	fimG	fimH	fimI	fimK	fyuA	iroE	?	irp1	irp2	?	?	?	?	?	mrkA	mrkB	mrkC	mrkD	mrkF	mrkH	mrkI	mrkJ	?	?	wzi
[truncated: 9 more columns]
